# Supplementary material for: Biomarkers Identification in the Microenvironment of Oral Squamous Cell Carcinoma: A Systematic Review of Proteomic Studies
Source: Int J Mol Sci. 2024 Aug 16;25(16):8929. doi: 10.3390/ijms25168929 (PMC11354375; doi:10.3390/ijms25168929)
Supplement: Supplementary file 1 [file ijms-25-08929-s001.zip]

Archive with 2 entries (2 files):
- ijms-3104788-sl.pdf
- ijms-3104788-supplementary.xlsx
