# Supplementary material for: Biomarkers Identification in the Microenvironment of Oral Squamous Cell Carcinoma: A Systematic Review of Proteomic Studies
Source: Int J Mol Sci. 2024 Aug 16;25(16):8929. doi: 10.3390/ijms25168929 (PMC11354375; doi:10.3390/ijms25168929)
Supplement: Supplementary file 1 [file ijms-25-08929-s001.zip › ijms-3104788-supplementary.xlsx]

## Sheet: Supplementary Table 1
#	Refs	Statistical method	Technical verification of the proteomic data	Methods used	Verification/validation	Protein verified
31	Knezevi et al.	not specified	no	/	/	/
32	Widlak et al.	ANOVA test with the Games-Howell post hoc testing; The effect size was estimated by Cohen’s d statistics	no	/	/	/
33	Routray et al.	False Discovery Rate (FDR) with Target-Decoy strategy + nonparametric unpaired Mann–Whitney test	yes	IHC	yes	POSTN, TNC, CAV1, FSCN1
34	Alves et al.	ANOVA test followed by Tukey’s post-test	no	/	/	/
35	Fraga et al.	Unpaired and Paired T test and Two-way ANOVA	yes	ELISA	yes	PGE2, VITD, PDIA3
30	Kaneko et al.	Unpaired Student’s t-test	no	/	/	/
36	Mumtaz et al.	Beta-binominal test	no	/	/	/
37	Miranda-Galvis et al.	Student’s t-test	yes	IF, FACS	yes	A2M, Serpine1, COPS3, DYHC1, and S100A8
38	Principe et al.	One way ANOVA with Tukey’s HSD	yes	WB, IHC	yes	MFAP5, CNPY3
39	Bagordakis et al.	Student’s t-test	yes	qPCR, ELISA	yes	FNDC1, ELN, MMP3, SERPINE1, XYLT1, STC2
40	He et al.	ANOVA test	no	/	/	/
41	Álvarez-Teijeiro et al.	Unpaired Student’s t-test /ANOVA test /Holm-Sidak’s multiple comparisons test	yes	in vitro test	yes	EGFR, IGFR, PDGFR
42	Prieto-Fernandez et al.	Student’s t-test	no	/	/	/
43	Xiao et al.	Student’s t-test	yes	IHC and IF	yes	ATP50, TRAP1
44	Li et al.	Student’s t-test/ ANOVA test	no	/	/	/
45	Hsu et al.	Nonparametric unpaired Mann–Whitney test	no	/	/	/
46	Hardt et al.	Rank test	yes	IHC	yes	MMP-8, MMP-9, neurotrypsin, trypsin-1

## Sheet: Supplementary Table 2
Protein name	Protein ID	Sample Type	Protein Regulation	Molecular Function	Refs
Alpha-1-antitrypsin	A1AT	Center of tumor	down	identical protein binding protease binding serine-type endopeptidase inhibitor activity	Alves A. et al. [34]
Leucine-rich alpha-2-glycoprotein	A2GL	CAF	down	type I transforming growth factor beta receptor binding type II transforming growth factor beta receptor binding	Álvarez-Teijeiro S. et al. [41]
Alpha-2-macroglobulin	A2M	Tumor mass	down	brain-derived neurotrophic factor binding calcium-dependent protein binding endopeptidase inhibitor activity enzyme binding growth factor binding identical protein binding interleukin-1 binding interleukin-8 binding nerve growth factor binding protease binding serine-type endopeptidase inhibitor activity signaling receptor binding tumor necrosis factor binding	Miranda-Galvis M. et al. [37]
Alanine--tRNA ligase	AARS	Tumor mass	up	ATP binding cysteine-tRNA ligase activity identical protein binding metal ion binding protein homodimerization activity tRNA binding	Mumtaz M. et al. [36]
Acetyl-CoA acetyltransferase, mitochondrial	ACAT1	CAF	up	acetyl-CoA C-acetyltransferase activity C-acetyltransferase activity cholesterol O-acyltransferase activity1 coenzyme A binding enzyme binding identical protein binding potassium ion binding	Xiao L. et al. [43]
Golgi resident protein GCP60	ACBD3	Tumor mass	up	cadherin binding Hsp90 protein binding	Mumtaz M. et al. [36]
Alpha-1-antichymotrypsin	ACT	Center of tumor	down	DNA binding serine-type endopeptidase inhibitor activity	Alves A. et al. [34]
Actin, cytoplasmic 1 (Beta-actin)	ACTB_Y53	Tumor mass	down	ATP binding hydrolase activity identical protein binding kinesin binding nitric-oxide synthase binding protein kinase binding structural constituent of cytoskeleton structural constituent of postsynaptic actin cytoskeleton Tat protein binding tau protein binding	Kaneko T. et al. [30]
Beta-actin-like protein 2	ACTBL2	CAF	down	ATP binding protein kinase binding structural constituent of postsynaptic actin cytoskeleton	Principe S. et al. [38]
Actin, cytoplasmic 2	ACTG1	MSC	down	ATP binding hydrolase activity identical protein binding profilin binding protein kinase binding structural constituent of cytoskeleton structural constituent of postsynaptic actin cytoskeleton ubiquitin protein ligase binding	Li S. et al. [44]
ADAMTS-like protein 4	ADAMTSL4	ECM	down	identical protein binding protease binding	He Y. et al. [40]
Double-stranded RNA-specific adenosine deaminase	ADAR	Tumor mass	up	identical protein binding structural molecule activity	Mumtaz M. et al. [36]
Alkyldihydroxyacetonephosphate synthase	AGPS	Tumor mass	up	cell adhesion molecule binding cytoskeletal anchor activity ephrin receptor binding frizzled binding growth factor binding	Mumtaz M. et al. [36]
Anterior gradient protein 2 homolog	AGR2	Tumor mass	up	double-stranded RNA binding Hsp70 protein binding identical protein binding protein homodimerization activity protein kinase binding protein-containing complex binding RNA binding	Mumtaz M. et al. [36]
RAC-alpha serine/threonine-protein kinase	AKT1	CAF	up	14-3-3 protein binding ATP binding calmodulin binding enzyme binding identical protein binding kinase activity nitric-oxide synthase regulator activity phosphatidylinositol-3,4,5-trisphosphate binding phosphatidylinositol-3,4-bisphosphate binding potassium channel activator activity protein homodimerization activity protein kinase activity protein kinase binding protein serine kinase activity pro…	Prieto-Fernandez L. et al. [42]
Delta-1-pyrroline-5-carboxylate synthase	ALDH18A1	Tumor mass	up	growth factor activity RNA binding sulfatide binding	Mumtaz M. et al. [36]
Mitochondrial 10-formyltetrahydrofolate dehydrogenase	ALDH1L2	Tumor mass	up	DNA binding nucleosome binding	Mumtaz M. et al. [36]
Fructose-bisphosphate aldolase A	ALDOA	CAF	up	actin binding cadherin binding cytoskeletal protein binding fructose binding fructose-bisphosphate aldolase activity identical protein binding RNA binding tubulin binding	Xiao L. et al. [43]
Fructose-bisphosphate aldolase A	ALDOA	MSC	down	actin binding cadherin binding cytoskeletal protein binding fructose binding fructose-bisphosphate aldolase activity identical protein binding RNA binding tubulin binding	Li S. et al. [44]
Fructose-bisphosphate aldolase C	ALDOC	CAF	up	cytoskeletal protein binding fructose-bisphosphate aldolase activity	Xiao L. et al. [43]
Programmed cell death 6-interacting protein	ALIX	CAF	up	calcium-dependent protein binding s protein homodimerization activity s proteinase activated receptor binding	Principe S. et al. [38]
Alkaline phosphatase	ALPL	Tumor mass	up	ATP binding glutamate-tRNA ligase activity GTPase binding identical protein binding proline-tRNA ligase activity protein homodimerization activity RNA stem-loop binding zinc ion binding	Mumtaz M. et al. [36]
Acidic leucine-rich nuclear phosphoprotein 32 family member B	ANP32B	CAF	down	histone binding, RNA polymerase binding	Álvarez-Teijeiro S. et al. [41]
Annexin A1 (Annexin 1) (Annexin-1)	ANXA1_Y21	Tumor mass	down	cadherin binding involved in cell-cell adhesion calcium ion binding calcium-dependent phospholipid binding calcium-dependent protein binding lipid binding phospholipase A2 inhibitor activity phospholipid binding signaling receptor binding	Kaneko T. et al. [30]
Annexin A1 (Annexin 1)	ANXA1_Y39	Tumor mass	up	cadherin binding involved in cell-cell adhesion calcium ion binding calcium-dependent phospholipid binding calcium-dependent protein binding lipid binding phospholipase A2 inhibitor activity phospholipid binding signaling receptor binding	Kaneko T. et al. [30]
Annexin A2	ANXA2	CAF	down	cadherin binding involved in cell-cell adhesion calcium channel activity calcium ion binding calcium-dependent phospholipid binding calcium-dependent protein binding cytoskeletal protein binding identical protein binding phosphatidylinositol-4,5-bisphosphate binding phosphatidylserine binding phospholipase A2 inhibitor activity protease binding RNA binding S100 protein binding serine-type endopep…
Annexin A3 (35-alpha calcimedin)	ANXA3	Tumor mass	up	calcium ion binding calcium-dependent phospholipid binding calcium-dependent protein binding phospholipase A2 inhibitor activity	Kaneko T. et al. [30]
AP-2 complex subunit alpha-2	AP2A2	Tumor mass	up	3'(2'),5'-bisphosphate nucleotidase activity metal ion binding	Mumtaz M. et al. [36]
AP-3 complex subunit mu-1	AP3M1	Tumor mass	up	ATPase binding RNA binding snoRNA binding TFIID-class transcription factor complex binding	Mumtaz M. et al. [36]
DNA-(apurinic or apyrimidinic site) endonuclease	APEX1	Tumor mass	up	endopeptidase activity threonine-type endopeptidase activity	Mumtaz M. et al. [36]
Apolipoprotein A-II	APOA2	TIF	up	apolipoprotein receptor binding cholesterol binding cholesterol transfer activity enzyme binding heat shock protein binding high-density lipoprotein particle binding high-density lipoprotein particle receptor binding lipase inhibitor activity lipid binding lipid transporter activity phosphatidylcholine binding phosphatidylcholine-sterol O-acyltransferase activator activity phospholipid binding pr…	Hardt M. et al. [46]
Apolipoprotein B-100	APOB	MSC	up	cholesterol transfer activity heparin binding lipase binding low-density lipoprotein particle receptor binding phospholipid binding	Li S. et al. [44]
Apolipoprotein C-III	APOC3	MSC	down	cholesterol binding enzyme regulator activity high-density lipoprotein particle receptor binding lipase inhibitor activity phospholipid binding	Li S. et al. [44]
Apolipoprotein E	APOE	CAF	down	amyloid-beta binding antioxidant activity cholesterol transfer activity enzyme binding heparan sulfate proteoglycan binding heparin binding identical protein binding lipid binding lipid transporter activity lipoprotein particle binding low-density lipoprotein particle receptor binding metal chelating activity phosphatidylcholine-sterol O-acyltransferase activator activity phospholipid binding pro…	Álvarez-Teijeiro S. et al. [41]
Serine/threonine-protein kinase A-Raf	ARAF	CAF	up	ATP binding MAP kinase kinase kinase activity metal ion binding protein kinase activity protein serine kinase activity protein serine/threonine kinase activity	Prieto-Fernandez L. et al. [42]
Arginase-1	ARG1	Tumor mass	up	arginase activity manganese ion binding	Kaneko T. et al. [30]
Rho GTPase-activating protein 1	ARHGAP1	Tumor mass	up	cadherin binding	Mumtaz M. et al. [36]
Rho guanine nucleotide exchange factor	ARHGEF16_Y216	Tumor mass	down	cadherin binding guanyl-nucleotide exchange factor activity PDZ domain binding receptor tyrosine kinase binding small GTPase binding	Kaneko T. et al. [30]
Actin-related protein 2/3 complex subunit 1B	ARPC1B	Tumor mass	up	calcium ion binding CD4 receptor binding DNA binding DNA-binding transcription activator activity, RNA polymerase II-specific enzyme binding epidermal growth factor receptor binding lead ion binding magnesium ion binding mercury ion binding nuclease activity phospholipid scramblase activity SH3 domain binding virus receptor activity zinc ion binding	Mumtaz M. et al. [36]
Mitogen-activated protein kinase kinase kinase 5	ASK1	CAF	up	ATP binding identical protein binding JUN kinase kinase kinase activity magnesium ion binding MAP kinase kinase kinase activity protein domain specific binding protein homodimerization activity protein kinase activity protein kinase binding protein phosphatase binding protein serine kinase activity protein serine/threonine kinase activity	Prieto-Fernandez L. et al. [42]
ATPase family AAA domain-containing protein 3A	ATAD3A	CAF	down	ATP binding ATP hydrolysis activity identical protein binding	Xiao L. et al. [43]
ATP synthase subunit alpha, mitochondrial	ATP5F1A	CAF	up	ADP binding angiostatin binding ATP binding ATP hydrolysis activity MHC class I protein binding protease binding proton-transporting ATP synthase activity, rotational mechanism RNA binding	Xiao L. et al. [43]
ATP synthase subunit O, mitochondrial	ATP5O	CAF	up	proton-transporting ATP synthase activity, rotational mechanism	Xiao L. et al. [43]
ATP synthase subunit d, mitochondrial	ATP5PD	CAF	up	proton transmembrane transporter activity	Xiao L. et al. [43]
Ataxin-10	ATXN10	Tumor mass	up	carbohydrate binding collagen binding signaling receptor activity	Mumtaz M. et al. [36]
Azurocidin (Cationic antimicrobial protein)	AZU1	Tumor mass	up	heparan sulfate proteoglycan binding heparin binding peptidase activity serine-type endopeptidase activity toxic substance binding	Kaneko T. et al. [30]
Brain acid soluble protein 1	BASP1	CAF	down	protein domain specific binding transcription cis-regulatory region binding transcription corepressor activity	Álvarez-Teijeiro S. et al. [41]
Bactericidal permeability increasing protein	BPI	Tumor mass	up	lipopolysaccharide binding	Kaneko T. et al. [30]
3'(2'),5'-bisphosphate nucleotidase 1	BPNT1	Tumor mass	up	dystroglycan binding epidermal growth factor receptor binding identical protein binding	Mumtaz M. et al. [36]
Serine/threonine-protein kinase B-raf	BRAF	CAF	up	ATP binding calcium ion binding identical protein binding MAP kinase kinase activity MAP kinase kinase kinase activity mitogen-activated protein kinase kinase binding protein kinase activity protein serine kinase activity protein serine/threonine kinase activity protein-containing complex binding scaffold protein binding	Prieto-Fernandez L. et al. [42]
Complement C1q subcomponent subunit A	C1QA	Tumor mass	up	amyloid-beta binding	Kaneko T. et al. [30]
Complement C3	C3	MSC	down	C5L2 anaphylatoxin chemotactic receptor binding endopeptidase inhibitor activity signaling receptor binding	Li S. et al. [44]
C4b-binding protein alpha chain	C4BPA	Tumor mass	up	RNA binding	Kaneko T. et al. [30]
C4b-binding protein beta chain	C4BPB	Tumor mass	up	/	Kaneko T. et al. [30]
Complement C5	C5	Tumor mass	up	chemokine activity endopeptidase inhibitor activity signaling receptor binding	Kaneko T. et al. [30]
Complement component C6	C6	Tumor mass	up	/	Kaneko T. et al. [30]
Uncharacterized protein C6orf132	C6orf132_Y1017	Tumor mass	down	/	Kaneko T. et al. [30]
Complement component C7	C7	Tumor mass	up	/	Kaneko T. et al. [30]
Complement component C8 alpha chain	C8A	Tumor mass	up	complement binding protein-containing complex binding	Kaneko T. et al. [30]
Complement component C8 beta chain	C8B	Tumor mass	up	protein-containing complex binding	Kaneko T. et al. [30]
Complement component C9	C9	Tumor mass	up	/	Kaneko T. et al. [30]
CAD protein	CAD	Tumor mass	up	aspartate binding aspartate carbamoyltransferase activity ATP binding carbamoyl-phosphate synthase (glutamine-hydrolyzing) activity dihydroorotase activity enzyme binding identical protein binding protein kinase activity zinc ion binding	Miranda-Galvis M. et al. [37]
CAD protein	CAD	Tumor mass	up	aspartate binding aspartate carbamoyltransferase activity ATP binding carbamoyl-phosphate synthase (glutamine-hydrolyzing) activity dihydroorotase activity enzyme binding identical protein binding protein kinase activity zinc ion binding	Mumtaz M. et al. [36]
Calreticulin	CALR	CAF	down	calcium ion binding carbohydrate binding complement component C1q complex binding DNA binding, hormone binding, integrin binding iron ion binding, mRNA binding nuclear androgen receptor binding nuclear export signal receptor activity peptide binding, protein folding chaperone protein-folding chaperone binding RNA binding ubiquitin protein ligase binding unfolded protein binding zinc ion binding	Álvarez-Teijeiro S. et al. [41]
Calreticulin	CALR	CAF	down	calcium ion binding carbohydrate binding complement component C1q complex binding DNA binding hormone binding integrin binding iron ion binding mRNA binding nuclear androgen receptor binding nuclear export signal receptor activity peptide binding protein folding chaperone protein-folding chaperone binding RNA binding ubiquitin protein ligase binding unfolded protein binding zinc ion binding	Principe S. et al. [38]
Calcium/calmodulin-dependent protein kinase type II subunit delta	CAMK2D	Tumor mass	up	ATP binding calmodulin binding calmodulin-dependent protein kinase activity identical protein binding protein homodimerization activity protein serine kinase activity protein serine/threonine kinase activity sodium channel inhibitor activity titin binding transmembrane transporter binding	Fraga M. et al. [35]
Calcium/calmodulin-dependent protein kinase type II subunit gamma	CAMK2G	Tumor mass	up	ATP binding calcium-dependent protein serine/threonine phosphatase activity calmodulin binding calmodulin-dependent protein kinase activity identical protein binding protein homodimerization activity protein serine kinase activity	Fraga M. et al. [35]
Cathelicidin antimicrobial peptide	CAMP	Tumor mass	up	lipopolysaccharide binding	Kaneko T. et al. [30]
Calnexin	CANX	CAF	down	calcium ion binding carbohydrate binding RNA binding s unfolded protein binding	Principe S. et al. [38]
Ras GTPase-activating protein-binding protein 1	CAPRIN1	TIF	up	ATP binding ATP hydrolysis activity DNA binding DNA helicase activity DNA/RNA helicase activity endonuclease activity molecular condensate scaffold activity s mRNA binding ribosomal small subunit binding RNA binding s RNA helicase activity	Hsu C.W. et al. [45]
Cysteine--tRNA ligase	CARS	Tumor mass	up	metal ion binding protein-containing complex binding RNA binding small GTPase binding SUMO ligase activity SUMO transferase activity	Mumtaz M. et al. [36]
Cas scaffolding protein family member	CASS4_Y174	Tumor mass	up	protein tyrosine kinase binding	Kaneko T. et al. [30]
Caveolin-1	CAV1	Tumor mass	up	ATPase binding cholesterol binding enzyme binding identical protein binding inward rectifier potassium channel inhibitor activity molecular adaptor activity nitric-oxide synthase binding patched binding peptidase activator activity protein heterodimerization activity protein kinase binding protein sequestering activity protein-containing complex binding protein-macromolecule adaptor activitY sign…	Fraga M. et al. [35]
Caveolin-1	CAV1	Tumor mass	up	ATPase binding cholesterol binding enzyme binding identical protein binding inward rectifier potassium channel inhibitor activity molecular adaptor activity nitric-oxide synthase binding patched binding peptidase activator activity protein heterodimerization activity protein kinase binding protein sequestering activity protein-containing complex binding protein-macromolecule adaptor activity sign…	Routray S. et al. [33]
Caveolin-2	CAV2	Tumor mass	up	D1 dopamine receptor binding molecular adaptor activity protein heterodimerization activity protein homodimerization activity protein kinase binding protein-macromolecule adaptor activity scaffold protein binding	Fraga M. et al. [35]
Carboxypeptidase E	CBPE	CAF	up	carboxypeptidase activity cell adhesion molecule binding metallocarboxypeptidase activity neurexin family protein binding zinc ion binding	Álvarez-Teijeiro S. et al. [41]
PAT complex subunit CCDC47	CCDC47	Tumor mass	up	cadherin binding RNA binding	Mumtaz M. et al. [36]
Cyclin-L1 (Cyclin-L)	CCNL1_Y376	Tumor mass	down	ATP binding ATP hydrolysis activity DNA binding DNA replication origin binding enzyme binding helicase activity	Kaneko T. et al. [30]
C-C chemokine receptor type 6	CCR6	Tumor mass	down	C-C chemokine binding C-C chemokine receptor activity chemokine receptor activity signaling receptor activity	Kaneko T. et al. [30]
T-complex protein 1 subunit zeta	CCT6A	CAF	up	ATP binding ATP hydrolysis activity ATP-dependent protein folding chaperone protein folding chaperone RNA binding unfolded protein binding WD40-repeat domain binding	Xiao L. et al. [43]
T-cell surface antigen CD2 (Erythrocyte receptor)	CD2	Tumor mass	down	identical protein binding protein self-association receptor tyrosine kinase binding signaling receptor activity signaling receptor binding	Kaneko T. et al. [30]
T-cell surface glycoprotein CD3 zeta	CD247_Y83	Tumor mass	down	identical protein binding protein heterodimerization activity protein homodimerization activity protein tyrosine kinase binding transmembrane signaling receptor activity	Kaneko T. et al. [30]
ADP-ribosyl cyclase/cyclic ADP-ribose hydrolase 1	CD38	Tumor mass	up	aminopeptidase activity endopeptidase activity identical protein binding serine-type endopeptidase activity tripeptidyl-peptidase activity	Mumtaz M. et al. [36]
T-cell surface glycoprotein CD3 gamma chain	CD3G	Tumor mass	down	identical protein binding signaling receptor complex adaptor activity T cell receptor binding transmembrane signaling receptor activity	Kaneko T. et al. [30]
T-cell surface glycoprotein CD3 gamma	CD3G_Y160	Tumor mass	down	identical protein binding signaling receptor complex adaptor activity T cell receptor binding transmembrane signaling receptor activity	Kaneko T. et al. [30]
T-cell surface glycoprotein CD5	CD5	Tumor mass	down	signaling receptor activity	Kaneko T. et al. [30]
T-cell differentiation antigen CD6	CD6	Tumor mass	down	identical protein binding lipopolysaccharide binding lipoteichoic acid binding protein kinase binding	Kaneko T. et al. [30]
CD63 antigen	CD63	CAF	up	cell migration	Principe S. et al. [38]
CD81 antigen	CD81	CAF	up	cholesterol binding integrin binding s MHC class II protein binding MHC class II protein complex binding transferrin receptor binding virus receptor activity	Principe S. et al. [38]
T-cell surface glycoprotein CD8 alpha chain	CD8A	Tumor mass	down	coreceptor activity MHC class I protein binding MHC class I protein complex binding protein kinase binding	Kaneko T. et al. [30]
CD9 antigen	CD9	CAF	up	integrin binding	Principe S. et al. [38]
Cytidine deaminase	CDA	Tumor mass	up	cytidine deaminase activity deoxycytidine deaminase activity identical protein binding nucleoside binding protein homodimerization activity zinc ion binding	Kaneko T. et al. [30]
Complement factor D	CFAD	CAF	down	serine-type endopeptidase activity serine-type peptidase activity	Álvarez-Teijeiro S. et al. [41]
Complement factor H-related protein 2	CFHR2	Tumor mass	up	complement component C3b binding identical protein binding	Kaneko T. et al. [30]
Cytoskeleton-associated protein 4	CKAP4	Tumor mass	up	RNA binding	Miranda-Galvis M. et al. [37]
Cytoskeleton-associated protein 5	CKAP5	Tumor mass	up	actin binding actin filament binding enzyme binding	Mumtaz M. et al. [36]
Creatine kinase M-type	CKM	TIF	down	ATP binding creatine kinase activity	Hsu C.W. et al. [45]
Tetranectin	CLEC3B	CAF	down	calcium ion binding carbohydrate binding heparin binding kringle domain binding	Bagordakis E. et al. [39]
Clathrin interactor 1	CLINT1	Tumor mass	up	ATP binding ATP hydrolysis activity chromatin binding DNA binding mediator complex binding protein heterodimerization activity RNA binding	Mumtaz M. et al. [36]
C-Maf-inducing protein (c-Mip)	CMIP_Y752	Tumor mass	down	/	Kaneko T. et al. [30]
Protein canopy homolog 2	CNPY2	Tumor mass	up	actin binding cytoskeletal protein-membrane anchor activity structural constituent of cytoskeleton	Mumtaz M. et al. [36]
Complement component C7	CO7	CAF	up	complement activation	Álvarez-Teijeiro S. et al. [41]
Collagen alpha-1(XI) chain	COL11A1_Y360	Tumor mass	up	extracellular matrix binding extracellular matrix structural constituent extracellular matrix structural constituent conferring tensile strength heparan sulfate binding heparin binding metal ion binding protein-macromolecule adaptor activity	Kaneko T. et al. [30]
Collagen alpha-1(XIl) chain	COL12A1	Tumor mass	up	extracellular matrix structural constituent conferring tensile strength	Kaneko T. et al. [30]
Collagen alpha-1(XIV) chain	COL14A1	CAF	down	collagen binding extracellular matrix structural constituent extracellular matrix structural constituent conferring tensile strength protein-macromolecule adaptor activity RNA binding	Bagordakis E. et al. [39]
Collagen alpha-1(I) chain	COL1A1	MSC	up	extracellular matrix structural constituent conferring tensile strength identical protein binding metal ion binding platelet-derived growth factor binding protease binding	Li S. et al. [44]
Collagen alpha-2(I) chain	COL1A2	MSC	down	extracellular matrix structural constituent extracellular matrix structural constituent conferring tensile strength identical protein binding metal ion binding platelet-derived growth factor binding protease binding protein-macromolecule adaptor activity SMAD binding	Li S. et al. [44]
Collagen alpha-1(III) chain	COL3A1	CAF	down	extracellular matrix structural constituent s extracellular matrix structural constituent conferring tensile strength integrin binding metal ion binding platelet-derived growth factor binding protease binding SMAD binding	Principe S. et al. [38]
Collagen alpha-1(IV) chain	COL4A1	ECM	down	extracellular matrix structural constituent extracellular matrix structural constituent conferring tensile strength platelet-derived growth factor binding	He Y. et al. [40]
Collagen alpha-2(IV) chain	COL4A2	ECM	down	extracellular matrix structural constituent extracellular matrix structural constituent conferring tensile strength	He Y. et al. [40]
Collagen alpha-1(V) chain	COL5A1	CAF	up	extracellular matrix structural constituent conferring tensile strength heparin binding integrin binding metal ion binding platelet-derived growth factor binding proteoglycan binding	Bagordakis E. et al. [39]
Collagen alpha-1(VI) chain	COL6A1	MSC	up	collagen binding extracellular matrix structural constituent conferring tensile strength platelet-derived growth factor binding	Li S. et al. [44]
Collagen alpha-1(VII) chain	COL7A1	CAF	up	extracellular matrix structural constituent conferring tensile strength serine-type endopeptidase inhibitor activity	Bagordakis E. et al. [39]
Collagen alpha-1(VII) chain	COL7A1	ECM	down	extracellular matrix structural constituent conferring tensile strength serine-type endopeptidase inhibitor activity	He Y. et al. [40]
Collagen alpha-2(VIII) chain	COL8A2	ECM	down	extracellular matrix structural constituent extracellular matrix structural constituent conferring tensile strength protein-macromolecule adaptor activity	He Y. et al. [40]
Procollagen galactosyltransferase 1	COLGALT1	Tumor mass	up	identical protein binding metal ion binding	Mumtaz M. et al. [36]
Cartilage oligomeric matrix protein	COMP	CAF	up	BMP binding, calcium ion binding collagen binding extracellular matrix structural constituent heparan sulfate proteoglycan binding, heparin binding integrin binding protease binding proteoglycan binding	Bagordakis E. et al. [39]
Coatomer subunit alpha	COPA	Tumor mass	up	SNARE binding zinc ion binding	Mumtaz M. et al. [36]
Coatomer subunit beta	COPB1	Tumor mass	up	hormone activity structural molecule activity	Mumtaz M. et al. [36]
Coatomer subunit beta	COPB2	Tumor mass	up	RNA binding structural constituent of ribosome	Mumtaz M. et al. [36]
Coatomer subunit epsilon	COPE	Tumor mass	up	ubiquitin protein ligase binding	Mumtaz M. et al. [36]
Coatomer subunit gamma-1	COPG1	Tumor mass	up	/	Mumtaz M. et al. [36]
COP9 signalosome complex subunit 3	COPS3	Tumor mass	up	/	Miranda-Galvis M. et al. [37]
Coronin-7	CORO7	Tumor mass	up	calcium channel activity protein transmembrane transporter activity ribosome binding signal sequence binding	Mumtaz M. et al. [36]
Peroxisomal carnitine O-octanoyltransferase	COT	CAF	up	carnitine O-octanoyltransferase activity	Prieto-Fernandez L. et al. [42]
Coactosin-like protein	COTL1	Tumor mass	up	RNA binding RS domain binding U1 snRNP binding	Mumtaz M. et al. [36]
Ceruloplasmin	CP	Tumor mass	up	copper ion binding ferroxidase activity oxidoreductase activity protein-folding chaperone binding	Kaneko T. et al. [30]
Complement receptor type 2 (Cr2)	CR2_Y1029	Tumor mass	down	complement binding complement receptor activity DNA binding immunoglobulin receptor binding protein homodimerization activity transmembrane signaling receptor activity virus receptor activity	Kaneko T. et al. [30]
Cysteine-rich PDZ-binding protein	CRIPT	Tumor mass	down	microtubule binding PDZ domain binding protein-containing complex binding scaffold protein binding	Kaneko T. et al. [30]
Cysteine rich secretory protein 3	CRISP3	Tumor mass	up	/	Kaneko T. et al. [30]
C-reactive protein	CRP	Tumor mass	up	calcium ion binding choline binding complement component C1q complex binding identical protein binding low-density lipoprotein particle binding low-density lipoprotein particle receptor binding	Kaneko T. et al. [30]
Cartilage-associated protein	CRTAP	Tumor mass	up	disordered domain specific binding DNA binding DNA endonuclease activity DNA nuclease activity enzyme binding identical protein binding protein domain specific binding	Mumtaz M. et al. [36]
Citrate synthase, mitochondrial	CS	CAF	down	citrate (Si)-synthase activity RNA binding	Xiao L. et al. [43]
Tyrosine-protein kinase CSK	CSK	Tumor mass	up	cadherin binding CCR5 chemokine receptor binding DNA-binding transcription factor activity DNA-binding transcription factor activity, RNA polymerase II-specific double-stranded DNA binding enzyme binding histone acetyltransferase binding histone binding	Mumtaz M. et al. [36]
Chondroitin sulfate proteoglycan 4	CSPG4	CAF	down	coreceptor activity protein kinase binding	Álvarez-Teijeiro S. et al. [41]
Chondroitin sulfate proteoglycan 4	CSPG4	TIF	up	coreceptor activity protein kinase binding	Hsu C.W. et al. [45]
Cystatin-S	CST4	ECM	up	cysteine-type endopeptidase inhibitor activity	He Y. et al. [40]
Catenin delta-1	CTNND1_Y174	Tumor mass	down	beta-catenin binding cadherin binding protein tyrosine kinase binding signaling receptor binding	Kaneko T. et al. [30]
Catenin delta-1	CTNND1_Y96	Tumor mass	down	beta-catenin binding cadherin binding protein tyrosine kinase binding signaling receptor binding	Kaneko T. et al. [30]
Cystatin-B	CYTB	TIF	down	cysteine-type endopeptidase inhibitor activity endopeptidase inhibitor activity protease binding RNA binding	Hardt M. et al. [46]
Cystatin-SN	CYTN	TIF	down	cysteine-type endopeptidase inhibitor activity	Hardt M. et al. [46]
Cystatin-S	CYTS	TIF	down	cysteine-type endopeptidase inhibitor activity	Hardt M. et al. [46]
Cystatin-SA	CYTT	TIF	down	cysteine-type endopeptidase inhibitor activity	Hardt M. et al. [46]
N(G),N(G)-dimethylarginine dimethylaminohydrolase 1	DDAH1	CAF	up	amino acid binding catalytic activity dimethylargininase activity metal ion binding	Álvarez-Teijeiro S. et al. [41]
Neutrophil defensin 1	DEFA1	Center of tumor	up	pore-forming activity	Alves A. et al. [34]
Neutrophil defensin 3	DEFA3	Tumor mass	up	protein homodimerization activity	Kaneko T. et al. [30]
Neutrophil defensin 3	DEFA3	Center of tumor	up	protein homodimerization activity	Alves A. et al. [34]
DENN domain-containing protein 2B	DENND2B_Y488	Tumor mass	down	guanyl-nucleotide exchange factor activity	Kaneko T. et al. [30]
Diacylglycerol kinase alpha	DGKA	Tumor mass	up	extracellular matrix structural constituent syndecan binding	Mumtaz M. et al. [36]
Dihydrolipoyllysine-residue succinyltransferase component of 2-oxoglutarate dehydrogenase complex, mitochondrial	DLST	CAF	up	acyltransferase activity dihydrolipoyllysine-residue succinyltransferase activity	Xiao L. et al. [43]
DnaJ homolog subfamily B member 11	DNAJB11	Tumor mass	up	cadherin binding RNA binding zinc ion binding	Mumtaz M. et al. [36]
DnaJ homolog subfamily C member 3	DNAJC3	Tumor mass	up	protein domain specific binding RNA binding	Mumtaz M. et al. [36]
Cytoplasmic dynein 1 heavy chain 1	DYNC1H1	Tumor mass	up	ATP binding ATP hydrolysis activity dynein intermediate chain binding dynein light intermediate chain binding minus-end-directed microtubule motor activity RNA binding	Miranda-Galvis M. et al. [37]
EGF-containing fibulin-like extracellular matrix protein 1	EFEMP1	CAF	up	calcium ion binding epidermal growth factor receptor activity epidermal growth factor receptor binding growth factor activity	Álvarez-Teijeiro S. et al. [41]
EGF-containing fibulin-like extracellular matrix protein 1	EFEMP1	ECM	down	calcium ion binding epidermal growth factor receptor activity epidermal growth factor receptor binding growth factor activity	He Y. et al. [40]
116 kDa U5 small nuclear ribonucleoprotein component	EFTUD2	Tumor mass	up	GDP binding GTP binding GTPase activity phosphatidylinositol-4,5-bisphosphate binding	Mumtaz M. et al. [36]
EH domain-containing protein 1	EHD1	Tumor mass	up	amino acid:proton symporter activity L-aspartate transmembrane transporter activity L-glutamate transmembrane transporter activity	Mumtaz M. et al. [36]
Interferon-induced, double-stranded RNA-activated protein kinase	EIF2AK2	Tumor mass	up	metal ion binding mRNA binding RNA binding translation factor activit translation initiation factor activity translation initiation factor binding	Mumtaz M. et al. [36]
Eukaryotic translation initiation factor 2 subunit 2	EIF2S2	Tumor mass	up	GTP binding GTPase activity identical protein binding microtubule binding	Mumtaz M. et al. [36]
Eukaryotic translation initiation factor 3 subunit L	EIF3L	Tumor mass	up	/	Mumtaz M. et al. [36]
Eukaryotic initiation factor 4A-II	EIF4A2	Tumor mass	up	ATP binding ATP hydrolysis activity helicase activity RNA binding RNA helicase activity translation initiation factor activity	Miranda-Galvis M. et al. [37]
Eukaryotic initiation factor 4A-III	EIF4A3	Tumor mass	down	ATP binding ATP hydrolysis activity mRNA binding poly(A) binding ribonucleoprotein complex binding RNA binding RNA helicase activity RNA stem-loop binding selenocysteine insertion sequence binding	Miranda-Galvis M. et al. [37]
Eukaryotic translation initiation factor 4 gamma 2	EIF4G2	Tumor mass	down	cadherin binding RNA binding translation factor activity, RNA binding translation initiation factor activity	Miranda-Galvis M. et al. [37]
Neutrophil elastase	ELANE	Tumor mass	up	cytokine binding endopeptidase activity heparin binding peptidase activity protease binding serine-type endopeptidase activity transcription corepressor activity	Kaneko T. et al. [30]
Elastin	ELN	CAF	up	extracellular matrix binding extracellular matrix constituent conferring elasticity extracellular matrix structural constituent	Bagordakis E. et al. [39]
EMILIN-2	EMIL2	CAF	down	extracellular matrix constituent conferring elasticity	Álvarez-Teijeiro S. et al. [41]
Echinoderm microtubule-associated protein-like 4	EML4	Tumor mass	up	metal ion binding	Mumtaz M. et al. [36]
Alpha-enolase (EC 4.2.1.11)	ENO1_Y44	Tumor mass	down	cadherin binding DNA-binding transcription repressor activity, RNA polymerase II-specific GTPase binding magnesium ion binding phosphopyruvate hydratase activity protein homodimerization activity RNA binding RNA polymerase II transcription regulatory region sequence-specific DNA binding transcription corepressor activity transcription corepressor binding	Kaneko T. et al. [30]
Ectonucleotide pyrophosphatase/phosphodiesterase family member 2	ENPP2	CAF	down	alkylglycerophosphoethanolamine phosphodiesterase activity calcium ion binding hydrolase activity lysophospholipase activity nucleic acid binding phosphodiesterase I activity polysaccharide binding scavenger receptor activity zinc ion binding	Álvarez-Teijeiro S. et al. [41]
Ectonucleotide pyrophosphatase/phosphodiesterase family member 2	ENPP2	CAF	down	alkylglycerophosphoethanolamine phosphodiesterase calcium ion binding, hydrolase activity lysophospholipase activity nucleic acid binding, phosphodiesterase I activity polysaccharide binding, scavenger receptor activity zinc ion binding	Bagordakis E. et al. [39]
Band 4.1-like protein 3	EPB41L3	Tumor mass	up	small GTPase binding	Mumtaz M. et al. [36]
Ephrin type-A receptor 2	EPHA2_Y588	Tumor mass	down	ATP binding cadherin binding ephrin receptor activity growth factor binding molecular function activator activity transmembrane receptor protein tyrosine kinase activity virus receptor activity	Kaneko T. et al. [30]
Endoplasmic reticulum aminopeptidase 1	ERAP1	Tumor mass	up	enzyme binding methionine adenosyltransferase regulator activity	Mumtaz M. et al. [36]
Ena/VASP-like protein	EVL	Tumor mass	up	cadherin binding [GO:0045296] cytoskeletal protein binding [GO:0008092] identical protein binding [GO:0042802] phosphatidic acid binding [GO:0070300] phospholipid binding [GO:0005543]	Mumtaz M. et al. [36]
Exophilin-5	EXPH5_Y1019	Tumor mass	down	small GTPase binding	Kaneko T. et al. [30]
Activation peptide fragment 2 Prothrombin	F2	Tumor mass	up	calcium ion binding growth factor activity heparin binding lipopolysaccharide binding serine-type endopeptidase activity signaling receptor binding thrombospondin receptor activity	Kaneko T. et al. [30]
Protein FAM3B (Cytokine-like protein 2-21)	FAM3B	Tumor mass	down	cytokine activity	Kaneko T. et al. [30]
Prolyl endopeptidase FAP	FAP	Tumor mass	up	carbohydrate binding [GO:0030246] heat shock protein binding [GO:0031072] mannose binding [GO:0005537] metal ion binding [GO:0046872]	Mumtaz M. et al. [36]
rRNA 2'-O-methyltransferase fibrillarin	FBL	Tumor mass	up	ATP binding [GO:0005524] metal ion binding [GO:0046872] phosphoribosylamine-glycine ligase activity [GO:0004637] phosphoribosylformylglycinamidine cyclo-ligase activity [GO:0004641] phosphoribosylglycinamide formyltransferase activity [GO:0004644]	Mumtaz M. et al. [36]
Filamin-binding LIM protein 1	FBLIM1	Tumor mass	up	actin binding [GO:0003779] cell-cell adhesion mediator activity [GO:0098632] muscle alpha-actinin binding [GO:0051371]	Mumtaz M. et al. [36]
Fibulin-2	FBLN2	CAF	down	calcium ion binding extracellular matrix binding extracellular matrix constituent conferring elasticity extracellular matrix structural constituent	Álvarez-Teijeiro S. et al. [41]
Fibulin-2	FBLN2	ECM	down	calcium ion binding extracellular matrix binding extracellular matrix constituent conferring elasticity extracellular matrix structural constituent	He Y. et al. [40]
EGF-containing fibulin-like extracellular matrix protein 1	FBLN3	CAF	up	calcium ion binding, epidermal growth factor receptor activity epidermal growth factor receptor binding growth factor activity	Álvarez-Teijeiro S. et al. [41]
Fibulin-5	FBLN5	ECM	down	calcium ion binding integrin binding protein homodimerization activity	He Y. et al. [40]
Fibrillin-2	FBN2	ECM	up	calcium ion binding extracellular matrix constituent conferring elasticity extracellular matrix structural constituent hormone activity	He Y. et al. [40]
Fermitin family homolog 3	FERMT3	Tumor mass	up	procollagen galactosyltransferase activity [GO:0050211]	Mumtaz M. et al. [36]
Alpha-2-HS-glycoprotein	FETUA	TIF	up	cysteine-type endopeptidase inhibitor activity endopeptidase inhibitor activity kinase inhibitor activity	Hardt M. et al. [46]
Fibrinogen alpha chain	FGA	Tumor mass	up	extracellular matrix structural constituent metal ion binding signaling receptor binding structural molecule activity	Kaneko T. et al. [30]
Fibrinogen alpha chain	FGA	ECM	down	extracellular matrix structural constituent metal ion binding signaling receptor binding structural molecule activity	He Y. et al. [40]
Fibrinogen beta chain	FGB	Tumor mass	up	extracellular matrix structural constituent protein-folding chaperone binding signaling receptor binding structural molecule activity	Kaneko T. et al. [30]
Fibrinogen gamma chain	FGG	Tumor mass	up	cell adhesion molecule binding extracellular matrix structural constituent identical protein binding metal ion binding signaling receptor binding structural molecule activity	Kaneko T. et al. [30]
Fibrinogen gamma chain	FGG	ECM	down	cell adhesion molecule binding extracellular matrix structural constituent identical protein binding metal ion binding signaling receptor binding structural molecule activity	He Y. et al. [40]
Fibrinogen gamma chain	FGG_Y448	Tumor mass	up	cell adhesion molecule binding extracellular matrix structural constituent identical protein binding metal ion binding signaling receptor binding structural molecule activity	Kaneko T. et al. [30]
peptidylprolyl isomerase	FKBP10	Tumor mass	up	actin filament binding [GO:0051015] ATP binding [GO:0005524] calmodulin binding [GO:0005516] microfilament motor activity [GO:0000146] phosphatidylinositol-3,4,5-trisphosphate binding [GO:0005547] phosphatidylinositol-3,4-bisphosphate binding [GO:0043325] phosphatidylinositol-4,5-bisphosphate binding [GO:0005546]	Mumtaz M. et al. [36]
Peptidyl-prolyl cis-trans isomerase	FKBP11	Tumor mass	up	aminopeptidase activity [GO:0004177] endopeptidase activity [GO:0004175] interleukin-1, type II receptor binding [GO:0005151] interleukin-6 receptor binding [GO:0005138] metalloaminopeptidase activity [GO:0070006] metalloexopeptidase activity [GO:0008235] peptide binding [GO:0042277] zinc ion binding [GO:0008270]	Mumtaz M. et al. [36]
Fibronectin	FN1	MSC	down	collagen binding extracellular matrix structural constituent heparin binding identical protein binding integrin binding peptidase activator activity protease binding proteoglycan binding signaling receptor binding	Li S. et al. [44]
Fibronectin type III domain-containing protein 1	FNDC1	CAF	up	RNA binding	Bagordakis E. et al. [39]
Folate receptor beta	FOLR2	Tumor mass	up	actin filament binding [GO:0051015] protein kinase binding [GO:0019901] RNA polymerase II-specific DNA-binding transcription factor binding [GO:0061629] SH3 domain binding [GO:0017124]	Mumtaz M. et al. [36]
Forkhead box protein E1	FOXE1	Tumor mass	down	DNA-binding transcription factor activity DNA-binding transcription factor activity, RNA polymerase II-specific RNA polymerase II cis-regulatory region sequence-specific DNA binding sequence-specific DNA binding sequence-specific double-stranded DNA binding	Kaneko T. et al. [30]
Fascin	FSCN1	Tumor mass	up	actin binding actin filament binding cadherin binding protein-macromolecule adaptor activity RNA binding	Routray S. et al. [33]
Ferritin heavy chain	FTH1	ECM	up	ferric iron binding ferrous iron binding ferroxidase activity identical protein binding iron ion binding iron ion sequestering activity	He Y. et al. [40]
Polypeptide N-acetylgalactosaminyltransferase 2	GALNT2	Tumor mass	up	dipeptidyl-peptidase activity [GO:0008239] endopeptidase activity [GO:0004175] identical protein binding [GO:0042802] integrin binding [GO:0005178] peptidase activity [GO:0008233] protease binding [GO:0002020] protein homodimerization activity [GO:0042803] serine-type endopeptidase activity [GO:0004252] serine-type peptidase activity [GO:0008236]	Mumtaz M. et al. [36]
Glyceraldehyde-3-phosphate dehydrogenase	GAPDH	CAF	up	aspartic-type endopeptidase inhibitor activity disordered domain specific binding glyceraldehyde-3-phosphate dehydrogenase (NAD+) (phosphorylating) activity identical protein binding microtubule binding NAD binding NADP binding peptidyl-cysteine S-nitrosylase activity	Xiao L. et al. [43]
Trifunctional purine biosynthetic protein adenosine-3	GART	Tumor mass	up	GTP binding [GO:0005525] identical protein binding [GO:0042802] structural constituent of cytoskeleton [GO:0005200]	Mumtaz M. et al. [36]
Phosphor ibosy Iform ygly cinamidine	GART_Y348	Tumor mass	down	ATP binding metal ion binding phosphoribosylamine-glycine ligase activity phosphoribosylformylglycinamidine cyclo-ligase activity phosphoribosylglycinamide formyltransferase activity	Kaneko T. et al. [30]
Vitamin D-binding protein (DBP) (VDB) (Gc protein-derived macrophage activating factor)	GC	Tumor mass	down	actin binding calcidiol binding vitamin D binding vitamin transmembrane transporter activity	Fraga M. et al. [35]
Stalled ribosome sensor GCN1	GCN1	Tumor mass	up	identical protein binding [GO:0042802]	Mumtaz M. et al. [36]
Glutamine--fructose-6-phosphate aminotransferase	GFPT1	Tumor mass	up	cadherin binding [GO:0045296] calmodulin binding [GO:0005516] cell adhesion molecule binding [GO:0050839]	Mumtaz M. et al. [36]
Golgi apparatus protein 1	GLG1	Tumor mass	up	ATP binding [GO:0005524] ATP hydrolysis activity [GO:0016887] chromatin binding [GO:0003682] double-stranded DNA helicase activity [GO:0036121] helicase activity [GO:0004386] protein-containing complex binding [GO:0044877] RNA binding [GO:0003723] RNA helicase activity [GO:0003724] telomeric DNA binding [GO:0042162] zinc ion binding [GO:0008270]	Mumtaz M. et al. [36]
Mannose-1-phosphate guanyltransferase beta	GMPPB	Tumor mass	up	structural molecule activity [GO:0005198]	Mumtaz M. et al. [36]
Guanine nucleotide-binding protein	GNAI3_Y195	Tumor mass	up	G protein-coupled receptor binding G-protein beta/gamma-subunit complex binding GDP binding GTP binding GTPase activity metal ion binding	Kaneko T. et al. [30]
Golgin subfamily A member 3	GOLGA3	Tumor mass	up	scavenger receptor activity [GO:0005044]	Mumtaz M. et al. [36]
Golgin subfamily B member 1	GOLGB1	Tumor mass	up	GTP binding [GO:0005525] GTPase activity [GO:0003924] RNA binding [GO:0003723] translation elongation factor activity [GO:0003746] U5 snRNA binding [GO:0030623]	Mumtaz M. et al. [36]
Golgi membrane protein 1	GOLM1	CAF	down	nucleus organization	Principe S. et al. [38]
Glycerol-3-phosphate dehydrogenase [NAD(+)], cytoplasmic	GPD1	TIF	down	glycerol-3-phosphate dehydrogenase (quinone) activity glycerol-3-phosphate dehydrogenase [NAD(P)+] activity NAD binding protein homodimerization activity	Hsu C.W. et al. [45]
Gremlin-1	GREM1	CAF	up	BMP binding cytokine activity protein homodimerization activity receptor ligand activity transmembrane receptor protein tyrosine kinase activator activity vascular endothelial growth factor receptor 2 binding	Álvarez-Teijeiro S. et al. [41]
Endoplasmic reticulum chaperone BiP	GRP78	TIF	up	ATP binding ATP hydrolysis activityAgBase ATP-dependent protein folding chaperone cadherin binding calcium ion binding enzyme binding heat shock protein binding misfolded protein binding protein domain specific binding protein folding chaperone protein-folding chaperone binding ribosome binding ubiquitin protein ligase binding unfolded protein binding	Hardt M. et al. [46]
Histone H2A type 1-B/E (Histone H2A.2)	H2AC4	Tumor mass	down	DNA binding protein heterodimerization activity structural constituent of chromatin	Kaneko T. et al. [30]
Trifunctional enzyme subunit alpha, mitochondrial	HADHA	CAF	up	3-hydroxyacyl-CoA dehydratase activity 3-hydroxyacyl-CoA dehydrogenase activity acetyl-CoA C-acetyltransferase activity enoyl-CoA hydratase activity fatty-acyl-CoA binding long-chain-3-hydroxyacyl-CoA dehydrogenase activity NAD+ binding protein-containing complex binding	Xiao L. et al. [43]
Trifunctional enzyme subunit beta, mitochondrial	HADHB	CAF	up	3-hydroxyacyl-CoA dehydrogenase activity acetyl-CoA C-acetyltransferase activity acetyl-CoA C-acyltransferase activity acetyl-CoA C-myristoyltransferase activity enoyl-CoA hydratase activity lncRNA binding RNA binding	Xiao L. et al. [43]
Host cell factor 1	HCFC1	Tumor mass	up	structural molecule activity [GO:0005198]	Mumtaz M. et al. [36]
Hematopoietic lineage cell-specific protein	HCLS1	Tumor mass	up	protein homodimerization activity [GO:0042803] transmembrane signaling receptor activity [GO:0004888]	Mumtaz M. et al. [36]
Vigilin	HDLBP	Tumor mass	up	iron ion binding [GO:0005506] L-ascorbic acid binding [GO:0031418] procollagen-lysine 5-dioxygenase activity [GO:0008475]	Mumtaz M. et al. [36]
Heterogeneous nuclear ribonucleoprotein F	HNRNPF	Tumor mass	up	RNA binding single-stranded RNA binding	Miranda-Galvis M. et al. [37]
Heterogeneous nuclear ribonucleoprotein U-like protein 1	HNRNPUL1	Tumor mass	up	DNA binding [GO:0003677] mRNA cap binding complex binding [GO:0140262] protein-macromolecule adaptor activity [GO:0030674] RNA binding [GO:0003723]	Mumtaz M. et al. [36]
Heterogeneous nuclear ribonucleoprotein L	HNRPL	CAF	up	mRNA binding pre-mRNA intronic binding RNA binding transcription cis-regulatory region binding	Álvarez-Teijeiro S. et al. [41]
Heterochromatin protein 1-binding protein 3	HP1BP3	Tumor mass	up	DNA binding nucleosome binding	Mumtaz M. et al. [36]
Heterochromatin protein 1- binding protein 3	HP1BP3	Tumor mass	down	DNA binding nucleosome binding	Miranda-Galvis M. et al. [37]
Histidine-rich glycoprotein	HPRG	Center of tumor	down	cysteine-type endopeptidase inhibitor activity heme binding heparan sulfate proteoglycan binding heparin binding immunoglobulin binding metal ion binding serine-type endopeptidase inhibitor activity signaling receptor binding zinc ion binding	Alves A. et al. [34]
Haptoglobin	HPT	Center of tumor	down	antioxidant activity hemoglobin binding serine-type endopeptidase activity	Alves A. et al. [34]
Heat shock protein HSP 90-alpha	HSP90AA1	CAF	up	ATP binding ATP hydrolysis activity s ATP-dependent protein folding chaperone CTP binding dATP binding disordered domain specific binding DNA polymerase binding GTP binding GTPase binding histone deacetylase binding identical protein binding MHC class II protein complex binding mRNA binding nitric-oxide synthase regulator activity protein homodimerization activity protein phosphatase binding prot…	Xiao L. et al. [43]
Heat shock 70 kDa protein 1B	HSPA1B	CAF	up	ATP binding ATP hydrolysis activity ATP-dependent protein disaggregase activity ATP-dependent protein folding chaperone C3HC4-type RING finger domain binding enzyme binding G protein-coupled receptor bindingParkinsons heat shock protein binding s histone deacetylase binding protein folding chaperone RNA binding s signaling receptor binding ubiquitin protein ligase bindingParkinsons s unfolded pro…	Xiao L. et al. [43]
60 kDa heat shock protein, mitochondrial	HSPD1	CAF	up	apolipoprotein A-I binding apolipoprotein binding ATP binding ATP hydrolysis activity ATP-dependent protein folding chaperone DNA replication origin binding double-stranded RNA binding enzyme binding high-density lipoprotein particle binding isomerase activity lipopolysaccharide binding p53 binding protein-folding chaperone binding RNA binding single-stranded DNA binding ubiquitin protein ligase …	Xiao L. et al. [43]
Hypoxia up-regulated protein 1	HYOU1	Tumor mass	up	GTP binding [GO:0005525] mannose-1-phosphate guanylyltransferase (GTP) activity [GO:0004475]	Mumtaz M. et al. [36]
Insulin-like growth factor-binding protein 5	IBP5	CAF	up	fibronectin binding insulin-like growth factor I binding insulin-like growth factor II binding	Álvarez-Teijeiro S. et al. [41]
Insulin-like growth factor-binding protein 7	IBP7	CAF	up	insulin-like growth factor binding	Álvarez-Teijeiro S. et al. [41]
Eukaryotic initiation factor 4A-I	IF4A1	CAF	up	ATP binding ATP hydrolysis activity double-stranded RNA binding helicase activity, mRNA binding RNA binding RNA cap binding RNA helicase activity translation factor activity RNA binding translation initiation factor activity	Álvarez-Teijeiro S. et al. [41]
Gamma-interferon-inducible protein 16	IFI16	Tumor mass	up	iron ion binding [GO:0005506] L-ascorbic acid binding [GO:0031418] procollagen-proline 3-dioxygenase activity [GO:0019797]	Mumtaz M. et al. [36]
Interferon alpha-2	IFN-a	Stroma	up	cytokine activity type I interferon receptor binding	Knezevic V. et al. [31]
Cation-independent mannose-6-phosphate receptor	IGF2R	MSC	down	enzyme binding G-protein alpha-subunit binding identical protein binding insulin-like growth factor binding insulin-like growth factor II binding insulin-like growth factor receptor activity mannose binding phosphoprotein binding retinoic acid binding retromer complex binding signaling receptor activity	Li S. et al. [44]
Cation-independent mannose-6-phosphate receptor	IGF2R	Tumor mass	up	enzyme binding G-protein alpha-subunit binding identical protein binding insulin-like growth factor binding insulin-like growth factor II binding insulin-like growth factor receptor activity mannose binding phosphoprotein binding retinoic acid binding retromer complex binding signaling receptor activity	Mumtaz M. et al. [36]
Insulin-like growth factor-binding protein 3	IGFBP3	CAF	up	fibronectin binding, insulin-like growth factor binding insulin-like growth factor I insulin-like growth factor II metal ion tyrosine phosphatase activator activity	Bagordakis E. et al. [39]
Insulin-like growth factor-binding protein 5	IGFBP5	CAF	down	fibronectin binding, insulin-like growth factor I binding insulin-like growth factor II binding	Bagordakis E. et al. [39]
Immunoglobulin heavy constant gamma 1	IGHG1	MSC	down	antigen binding Fc-gamma receptor I complex binding immunoglobulin receptor binding	Li S. et al. [44]
Immunoglobulin kappa constant	IGKC	MSC	down	antigen binding	Li S. et al. [44]
Inhibitor of nuclear factor kappa-B kinase-interacting protein	IKBIP	Tumor mass	up	cadherin binding [GO:0045296] metal ion binding [GO:0046872] RNA binding [GO:0003723]	Mumtaz M. et al. [36]
Interleukin-6	IL6	CAF	down	cytokine activity growth factor activity interleukin-6 receptor binding	Principe S. et al. [38]
Ras GTPase-activating-like protein	IQGAP2	Tumor mass	up	calcium channel regulator activity [GO:0005246] calcium ion binding [GO:0005509] identical protein binding [GO:0042802] microtubule plus-end binding [GO:0051010] protease binding [GO:0002020]	Mumtaz M. et al. [36]
Integrin alpha-3	ITGA3	Tumor mass	up	ATP binding [GO:0005524] identical protein binding [GO:0042802] threonine-tRNA ligase activity [GO:0004829] tRNA binding [GO:0000049] zinc ion binding [GO:0008270]	Mumtaz M. et al. [36]
Integrin beta-1	ITGB1	ECM	up	actin binding cadherin binding cell adhesion molecule binding collagen binding involved in cell-matrix adhesion coreceptor activity fibronectin binding integrin binding laminin binding metal ion binding protease binding protein heterodimerization activity protein tyrosine kinase binding protein-containing complex binding virus receptor activity	He Y. et al. [40]
Integrin beta-4 (GP150)	ITGB4_Y1492	Tumor mass	up	G protein-coupled receptor binding integrin binding metal ion binding	Kaneko T. et al. [30]
Inter-alpha-trypsin inhibitor heavy chain H3	ITIH3	Tumor mass	up	endopeptidase inhibitor activity serine-type endopeptidase inhibitor activity	Kaneko T. et al. [30]
Inter-alpha-trypsin inhibitor heavy chain H4	ITIH4	Tumor mass	up	endopeptidase inhibitor activity serine-type endopeptidase inhibitor activity	Kaneko T. et al. [30]
Intersectin-2	ITSN2_Y553	Tumor mass	down	calcium ion binding guanyl-nucleotide exchange factor activity molecular adaptor activity	Kaneko T. et al. [30]
Tyrosine-protein kinase JAK1	JAK1	Stroma	down	ATP binding CCR5 chemokine receptor binding growth hormone receptor binding metal ion binding non-membrane spanning protein tyrosine kinase activity protein phosphatase binding protein tyrosine kinase activity ubiquitin protein ligase binding	Knezevic V. et al. [31]
Katanin p80 WD40 repeat-containing	KATNB1_Y382	Tumor mass	up	ATPase regulator activity dynein complex binding microtubule binding protein heterodimerization activity	Kaneko T. et al. [30]
Sickle tail protein homolog	KIAA1217	Tumor mass	up	actin binding [GO:0003779] phosphatase binding [GO:0019902]	Mumtaz M. et al. [36]
Sickle tail protein homolog	KIAA1217_Y244	Tumor mass	down	/	Kaneko T. et al. [30]
Kinesin light chain 1	KLC1	Tumor mass	up	alpha-2 macroglobulin receptor activity [GO:0016964] amyloid-beta binding [GO:0001540] apolipoprotein binding [GO:0034185] apolipoprotein receptor activity [GO:0030226] calcium ion binding [GO:0005509] cargo receptor activity [GO:0038024] clathrin heavy chain binding [GO:0032050] heparan sulfate proteoglycan binding [GO:0043395] lipoprotein particle receptor binding [GO:0070325] low-density lipop…	Mumtaz M. et al. [36]
Pyruvate kinase PKLR	KPYR	Tumor mass	up	ATP binding kinase activity magnesium ion binding monosaccharide binding potassium ion binding pyruvate kinase activity	Widlak P. et al. [32]
Keratin, type cytoskeletal 13	KRT13	Tumor mass	down	structural molecule activity	Kaneko T. et al. [30]
Lupus La protein	LA	CAF	down	DNA binding, mRNA binding poly(U) RNA binding, RNA binding sequence-specific mRNA binding tRNA binding	Álvarez-Teijeiro S. et al. [41]
Laminin subunit alpha-3	LAMA3	TIF	up	signaling receptor binding structural molecule activity	Hsu C.W. et al. [45]
Laminin subunit alpha-5	LAMA5	ECM	down	integrin binding	He Y. et al. [40]
Laminin subunit beta-1	LAMB1	TIF	up	extracellular matrix structural constituent structural molecule activity	Hsu C.W. et al. [45]
Laminin subunit beta-2	LAMB2	CAF	down	extracellular matrix structural constituent integrin binding structural constituent of synapse-associated extracellular matrix structural molecule activity	Bagordakis E. et al. [39]
Laminin subunit beta-3	LAMB3	TIF	up	protein-containing complex binding structural molecule activity	Hsu C.W. et al. [45]
Laminin subunit gamma-2	LAMC2	TIF	up	cadherin binding microtubule binding microtubule plus end polymerase microtubule plus-end binding ribonucleoprotein complex binding	Hsu C.W. et al. [45]
Laminin subunit gamma-2	LAMC2	Tumor mass	up	cadherin binding microtubule binding microtubule plus end polymerase microtubule plus-end binding ribonucleoprotein complex binding	Mumtaz M. et al. [36]
Ragulator complex protein LAMTOR3	LAMTOR3	Tumor mass	up	amyloid-beta binding [GO:0001540] protein folding chaperone [GO:0044183] unfolded protein binding [GO:0051082]	Mumtaz M. et al. [36]
Leucine--tRNA ligase	LARS	Tumor mass	up		Mumtaz M. et al. [36]
Lipopolysaccharide-binding protein	LBP	Tumor mass	up	coreceptor activity lipopeptide binding lipopolysaccharide binding lipoteichoic acid binding signaling receptor binding	Kaneko T. et al. [30]
Tyrosine-protein kinase Lck	LCK_Y192	Tumor mass	down	ATP binding ATPase binding CD4 receptor binding CD8 receptor binding identical protein binding non-membrane spanning protein tyrosine kinase activity phosphatidylinositol 3-kinase binding phospholipase activator activity phospholipase binding phosphotyrosine residue binding protein kinase binding protein phosphatase binding protein serine/threonine phosphatase activity protein tyrosine kinase act…	Kaneko T. et al. [30]
Tyrosine-protein kinase Lck	LCK_Y505	Tumor mass	down	ATP binding ATPase binding CD4 receptor binding CD8 receptor binding identical protein binding non-membrane spanning protein tyrosine kinase activity phosphatidylinositol 3-kinase binding phospholipase activator activity phospholipase binding phosphotyrosine residue binding protein kinase binding protein phosphatase binding protein serine/threonine phosphatase activity protein tyrosine kinase act…	Kaneko T. et al. [30]
Plastin-2 (L-plastin) (LC64P)	LCP1_Y28	Tumor mass	down	actin binding actin filament binding calcium ion binding GTPase binding integrin binding	Kaneko T. et al. [30]
L-lactate dehydrogenase B chain	LDHB	MSC	down	identical protein binding kinase binding L-lactate dehydrogenase activity NAD binding	Xiao L. et al. [43]
Leukocyte elastase inhibitor	LEI	Center of tumor	up	peptidase inhibitor activity serine-type endopeptidase inhibitor activity	Alves A. et al. [34]
T-cell differentiation antigen CD6	LGALS1	CAF	down	identical protein binding lipopolysaccharide binding lipoteichoic acid binding protein kinase binding scavenger receptor activity	Principe S. et al. [38]
Galectin-3-binding protein	LGALS3BP	Tumor mass	up	carbohydrate binding [GO:0030246] manganese ion binding [GO:0030145] polypeptide N-acetylgalactosaminyltransferase activity [GO:0004653]	Mumtaz M. et al. [36]
Galectin-9 (Gal-9) (Ecalectin)	LGALS9	Tumor mass	down	carbohydrate binding disaccharide binding enzyme binding galactose binding galactoside binding	Kaneko T. et al. [30]
Protein ERGIC-53	LMAN1	Tumor mass	up	alanine-tRNA ligase activity [GO:0004813] amino acid binding [GO:0016597] aminoacyl-tRNA editing activity [GO:0002161] ATP binding [GO:0005524] Ser-tRNA(Ala) hydrolase activity [GO:0002196] tRNA binding [GO:0000049] zinc ion binding [GO:0008270]	Mumtaz M. et al. [36]
Vesicular integral-membrane protein VIP36	LMAN2	Tumor mass	up	identical protein binding [GO:0042802] molecular adaptor activity [GO:0060090] molecular sequestering activity [GO:0140313] thioredoxin peroxidase activity [GO:0008379]	Mumtaz M. et al. [36]
LIM domain transcription factor LMO4	LMO4	Tumor mass	down	DNA-binding transcription factor binding metal ion binding transcription corepressor activity	Kaneko T. et al. [30]
Protein-lysine 6-oxidase	LOX	ECM	up	collagen binding copper ion binding molecular adaptor activity protein-lysine 6-oxidase activity small molecule binding	He Y. et al. [40]
Lysyl oxidase homolog 1	LOXL1	ECM	down	copper ion binding protein-lysine 6-oxidase activity	He Y. et al. [40]
Prolow-density lipoprotein receptor-related protein 1	LRP1	Tumor mass	up	DNA topoisomerase binding [GO:0044547] mRNA binding [GO:0003729] protein kinase B binding [GO:0043422] RNA binding [GO:0003723]	Mumtaz M. et al. [36]
Leucine-rich PPR motif- containing protein	LRPPRC	Tumor mass	up	beta-tubulin binding microtubule binding mRNA 3'-UTR binding RNA binding single-stranded DNA binding ubiquitin protein ligase binding	Miranda-Galvis M. et al. [37]
Leucine-rich repeat-containing protein 59	LRRC59	Tumor mass	up	calcium ion binding	Mumtaz M. et al. [36]
Lymphocyte-specific protein 1	LSP1	Tumor mass	up	calcium ion binding heparin binding	Mumtaz M. et al. [36]
Latent-transforming growth factor beta-binding protein 1	LTBP1	ECM	down	calcium ion binding microfibril binding transforming growth factor beta binding transforming growth factor beta receptor activity	He Y. et al. [40]
Latent-transforming growth factor beta-binding protein 2	LTBP2	CAF	up	calcium ion binding growth factor binding heparin binding microfibril binding	Bagordakis E. et al. [39]
Latent-transforming growth factor beta-binding protein 2	LTBP2	Tumor mass	up	calcium ion binding growth factor binding heparin binding microfibril binding	Mumtaz M. et al. [36]
Latent-transforming growth factor beta-binding protein 4	LTBP4	ECM	down	calcium ion binding glycosaminoglycan binding integrin binding transforming growth factor beta binding transforming growth factor beta receptor activity	He Y. et al. [40]
Lactotransferrin	LTF	Tumor mass	up	cysteine-type endopeptidase inhibitor activity DNA binding heparin binding iron ion binding lipopolysaccharide binding membrane destabilizing activity protein serine/threonine kinase activator activity serine-type endopeptidase activity	Kaneko T. et al. [30]
Lumican	LUM	CAF	down	collagen binding extracellular matrix structural constituent extracellular matrix structural constituent conferring compression resistance	Álvarez-Teijeiro S. et al. [41]
Lumican	LUM	CAF	down	collagen binding extracellular matrix structural constituent extracellular matrix structural constituent conferring compression resistance	Principe S. et al. [38]
Tyrosine-protein kinase Lyn	LYN_Y473	Tumor mass	down	ATP binding enzyme binding ephrin receptor binding gamma-tubulin binding glycosphingolipid binding integrin binding kinase activity non-membrane spanning protein tyrosine kinase activity phosphoprotein binding phosphorylation-dependent protein binding platelet-derived growth factor receptor binding protein tyrosine kinase activity scaffold protein binding SH3 domain binding signaling receptor bin…	Kaneko T. et al. [30]
Lysozyme C	LYZ	Tumor mass	up	identical protein binding lysozyme activity	Kaneko T. et al. [30]
Cation-dependent mannose-6-phosphate receptor	M6PR	Tumor mass	up	ATPase binding [GO:0051117] histone H2AQ104 methyltransferase activity [GO:1990259] RNA binding [GO:0003723] rRNA methyltransferase activity [GO:0008649] TFIID-class transcription factor complex binding [GO:0001094]	Mumtaz M. et al. [36]
Microtubule-actin cross-linking factor 1, isoforms 6/7	MACF1	Tumor mass	up	SNARE binding [GO:0000149] zinc ion binding [GO:0008270]	Mumtaz M. et al. [36]
Mesencephalic astrocyte-derived neurotrophic factor	MANF	Tumor mass	up	DNA binding [GO:0003677] double-stranded RNA adenosine deaminase activity [GO:0003726] double-stranded RNA binding [GO:0003725] metal ion binding [GO:0046872] RNA binding [GO:0003723] tRNA-specific adenosine deaminase activity [GO:0008251]	Mumtaz M. et al. [36]
Mitogen-activated protein kinase 9	MAPK9_Y185	Tumor mass	up	ATP binding JUN kinase activity protein serine kinase activity protein serine/threonine/tyrosine kinase activity	Kaneko T. et al. [30]
Microtubule-associated protein RP/E	MAPRE1 Y124	Tumor mass	down	cadherin binding identical protein binding microtubule plus-end binding molecular adaptor activity protein kinase binding RNA binding	Kaneko T. et al. [30]
MARCKS-related protein	MARCKS	CAF	down	actin filament binding calmodulin binding	Álvarez-Teijeiro S. et al. [41]
Myristoylated alanine-rich C-kinase substrate	MARCS	CAF	down	actin filament binding calmodulin binding identical protein binding protein kinase C binding	Álvarez-Teijeiro S. et al. [41]
Mannan-binding lectin serine protease 1	MASP1	CAF	down	calcium ion binding calcium-dependent protein binding identical protein binding peptidase activity protein homodimerization activity serine-type endopeptidase activity	Álvarez-Teijeiro S. et al. [41]
Methionine adenosyltransferase 2 subunit beta	MAT2B	Tumor mass	up	calcium ion binding [GO:0005509] phospholipid binding [GO:0005543]	Mumtaz M. et al. [36]
Matrin-3	MATR3_Y250	Tumor mass	down	identical protein binding miRNA binding RNA binding structural molecule activity zinc ion binding	Kaneko T. et al. [30]
Mitogen-activated protein kinase kinase kinase 6	MEKK6	CAF	up	ATP binding magnesium ion binding MAP kinase kinase kinase activity protein serine kinase activity	Prieto-Fernandez L. et al. [42]
Microfibrillar-associated protein 5	MFAP5	CAF	up	extracellular matrix structural constituent	Principe S. et al. [38]
Dual specificity mitogen-activated protein kinase kinase 4	MKK4	CAF	up	ATP binding JUN kinase kinase activity molecular adaptor activity protein kinase activity protein serine kinase activity protein serine/threonine kinase activity protein tyrosine kinase activity	Prieto-Fernandez L. et al. [42]
Dual specificity mitogen-activated protein kinase kinase 7	MKK7	CAF	up	ATP binding enzyme binding JUN kinase kinase activityARUK-UCL magnesium ion binding MAP kinase activity MAP kinase kinase activity activator activity protein kinase binding protein phosphatase binding protein serine kinase activity protein tyrosine kinase activity	Prieto-Fernandez L. et al. [42]
Interstitial collagenase	MMP1	CAF	up	endopeptidase activityParkinsons metalloendopeptidase activity peptidase activity serine-type endopeptidase activity zinc ion binding	Prieto-Fernandez L. et al. [42]
Interstitial collagenase	MMP1	CAF	down	endopeptidase activityParkinsons metalloendopeptidase activity peptidase activity serine-type endopeptidase activity zinc ion binding	Principe S. et al. [38]
Interstitial collagenase	MMP1	MSC	up	endopeptidase activityParkinsons metalloendopeptidase activity peptidase activity serine-type endopeptidase activity zinc ion binding	Li S. et al. [44]
72 kDa type IV collagenase	MMP2	CAF	up	endopeptidase activity fibronectin bindin metalloendopeptidase activity metallopeptidase activity serine-type endopeptidase activity zinc ion binding	Prieto-Fernandez L. et al. [42]
Stromelysin-1	MMP3	CAF	down	endopeptidase activity metalloendopeptidase activity metallopeptidase activity peptidase activity serine-type endopeptidase activity zinc ion binding	Álvarez-Teijeiro S. et al. [41]
Stromelysin-1	MMP3	CAF	up	endopeptidase activity metalloendopeptidase activity metallopeptidase activity peptidase activity serine-type endopeptidase activity zinc ion binding	Bagordakis E. et al. [39]
Neutrophil collagenase	MMP8	Tumor mass	up	endopeptidase activity metalloendopeptidase activity peptidase activity serine-type endopeptidase activity tumor necrosis factor binding zinc ion binding	Kaneko T. et al. [30]
Neutrophil collagenase	MMP8	CAF	up	endopeptidase activity metalloendopeptidase activity peptidase activity serine-type endopeptidase activity tumor necrosis factor binding zinc ion binding	Prieto-Fernandez L. et al. [42]
Neutrophil collagenase	MMP8	TIF	up	endopeptidase activity metalloendopeptidase activity peptidase activity serine-type endopeptidase activity tumor necrosis factor binding zinc ion binding	Hardt M. et al. [46]
Matrix metalloproteinase-9	MMP9	Tumor mass	up	collagen binding endopeptidase activity identical protein binding metalloendopeptidase activity metallopeptidase activity peptidase activity serine-type endopeptidase activity zinc ion binding	Kaneko T. et al. [30]
Matrix metalloproteinase-9	MMP9	CAF	up	collagen binding endopeptidase activity identical protein binding metalloendopeptidase activity metallopeptidase activity peptidase activity serine-type endopeptidase activity zinc ion binding	Prieto-Fernandez L. et al. [42]
Matrix metalloproteinase-9	MMP9	TIF	up	collagen binding endopeptidase activity identical protein binding metalloendopeptidase activity metallopeptidase activity peptidase activity serine-type endopeptidase activity zinc ion binding	Hardt M. et al. [46]
Mannosyl-oligosaccharide glucosidase	MOGS	Tumor mass	up	heparin binding [GO:0008201]	Mumtaz M. et al. [36]
Myeloperoxidase	MPO	Tumor mass	up	chromatin binding heme binding heparin binding metal ion binding peroxidase activity	Kaneko T. et al. [30]
C-type mannose receptor 2	MRC2	Tumor mass	up	misfolded protein binding [GO:0051787] signaling receptor binding [GO:0005102] unfolded protein binding [GO:0051082]	Mumtaz M. et al. [36]
Protein LYRIC	MTDH	Tumor mass	up	integrin binding [GO:0005178] lipid binding [GO:0008289]	Mumtaz M. et al. [36]
Mucin-5B	MUC5B	Tumor mass	up	ATPase binding [GO:0051117] misfolded protein binding [GO:0051787] protein-folding chaperone binding [GO:0051087]	Mumtaz M. et al. [36]
Interferon-induced GTP-binding protein Mx1	MX1	Tumor mass	up	protein domain specific binding [GO:0019904] retromer complex binding [GO:1905394] transmembrane signaling receptor activity [GO:0004888]	Mumtaz M. et al. [36]
Matrix-remodeling-associated protein 7	MXRA7	Tumor mass	up	cadherin binding [GO:0045296] lipid binding [GO:0008289] mRNA binding [GO:0003729] RNA binding [GO:0003723]	Mumtaz M. et al. [36]
Myeloid-derived growth factor	MYDGF	Tumor mass	up	calcium ion binding [GO:0005509] protein folding chaperone [GO:0044183] ribosome binding [GO:0043022] RNA binding [GO:0003723]	Mumtaz M. et al. [36]
Myosin-10	MYH10	Tumor mass	up	structural molecule activity [GO:0005198]	Mumtaz M. et al. [36]
Myosin-2 (Myosin heavy chain 2)	MYH2_Y1381	Tumor mass	down	actin filament binding ATP binding calmodulin binding microfilament motor activity	Kaneko T. et al. [30]
Unconventional myosin-Ib	MYO1B	Tumor mass	up	ATP binding [GO:0005524] ATP hydrolysis activity [GO:0016887] ATP-dependent activity, acting on DNA [GO:0008094] ATP-dependent chromatin remodeler activity [GO:0140658] DNA binding [GO:0003677] helicase activity [GO:0004386] histone octamer slider activity [GO:0140751] nucleosome binding [GO:0031491]	Mumtaz M. et al. [36]
Unconventional myosin-le	MYO1E_Y971	Tumor mass	down	actin filament binding ATP binding ATP hydrolysis activity calmodulin binding microfilament motor activity phosphatidylinositol binding	Kaneko T. et al. [30]
Unconventional myosin-Ig	MYO1G	Tumor mass	up		Mumtaz M. et al. [36]
Myoferlin	MYOF	Tumor mass	up		Mumtaz M. et al. [36]
Marginal zone B- and B1-cell-specific protein	MZB1	Tumor mass	up	filamin binding [GO:0031005] metal ion binding [GO:0046872]	Mumtaz M. et al. [36]
Protein NDRG1	NDRG1	Tumor mass	down	cadherin binding gamma-tubulin binding microtubule binding small GTPase binding	Miranda-Galvis M. et al. [37]
NADH dehydrogenase [ubiquinone] 1 alpha subcomplex assembly factor 2	NDUFAF2	CAF	up	protein-containing complex binding	Xiao L. et al. [43]
Nectin-2	NECTIN2_Y513	Tumor mass	down	cell adhesion molecule binding coreceptor activity identical protein binding protein homodimerization activity virus receptor activity	Kaneko T. et al. [30]
Nidogen-1	NID1	TIF	up	calcium ion binding collagen binding extracellular matrix structural constituent laminin binding laminin-1 binding proteoglycan binding Wnt receptor activity Wnt-protein binding	Hsu C.W. et al. [45]
Non-POU domain-containing octamer-binding protein	NONO	TIF	up	chromatin binding DNA binding identical protein binding lncRNA binding RNA binding	Hsu C.W. et al. [45]
Nucleolar protein 58	NOP58	Tumor mass	up	cyclosporin A binding [GO:0016018] disordered domain specific binding [GO:0097718] peptidyl-prolyl cis-trans isomerase activity [GO:0003755]	Mumtaz M. et al. [36]
NPC intracellular cholesterol transporter 2	NPC2	Tumor mass	up	ATP binding [GO:0005524] enzyme binding [GO:0019899] HLH domain binding [GO:0043398] RING-like zinc finger domain binding [GO:0071535] RNA binding [GO:0003723] small protein activating enzyme binding [GO:0044388] SUMO conjugating enzyme activity [GO:0061656] SUMO transferase activity [GO:0019789] transcription coregulator binding [GO:0001221] transcription factor binding [GO:0008134]	Mumtaz M. et al. [36]
Nuclear protein localization protein 4 homolog	NPLOC4	Tumor mass	up	3'-5'-RNA exonuclease activity [GO:0000175] identical protein binding [GO:0042802] miRNA binding [GO:0035198] poly(G) binding [GO:0034046] poly(U) RNA binding [GO:0008266] polyribonucleotide nucleotidyltransferase activity [GO:0004654] RNA binding [GO:0003723]	Mumtaz M. et al. [36]
Glutamate receptor ionotropic, NMDA 1	NR1	Stroma	up	amyloid-beta binding calcium ion binding calmodulin binding glutamate binding glutamate-gated calcium ion channel activity glycine binding ligand-gated monoatomic ion channel activity neurotransmitter binding NMDA glutamate receptor activity protein-containing complex binding signaling receptor activity	Knezevic V. et al. [31]
Nucleobindin-2	NUCB2	Tumor mass	up		Mumtaz M. et al. [36]
2'-5'-oligoadenylate synthase 2	OAS2	Tumor mass	up	identical protein binding [GO:0042802] pyrroline-5-carboxylate reductase activity [GO:0004735]	Mumtaz M. et al. [36]
Ornithine aminotransferase	OAT	Tumor mass	up	ADP phosphatase activity [GO:0043262] alkaline phosphatase activity [GO:0004035] ATP hydrolysis activity [GO:0016887] calcium ion binding [GO:0005509] inorganic diphosphate phosphatase activity [GO:0004427] phosphoamidase activity [GO:0050187] phosphoethanolamine phosphatase activity [GO:0052732] pyridoxal phosphatase activity [GO:0033883] pyrophosphatase activity [GO:0016462]	Mumtaz M. et al. [36]
Alpha-1-acid glycoprotein 1	ORM1	Tumor mass	up	/	Kaneko T. et al. [30]
OTU domain-containing protein 4 E	OTUD4_Y460	Tumor mass	up	cysteine-type deubiquitinase activity K63-linked deubiquitinase activity molecular adaptor activity RNA binding	Kaneko T. et al. [30]
Prolyl 3-hydroxylase 1	P3H1	Tumor mass	up	aldehyde dehydrogenase (NAD+) activity [GO:0004029] formyltetrahydrofolate dehydrogenase activity [GO:0016155]	Mumtaz M. et al. [36]
Prolyl 4-hydroxylase subunit alpha-1	P4HA1	Tumor mass	up	folic acid binding [GO:0005542] folic acid receptor activity [GO:0061714] signaling receptor activity [GO:0038023]	Mumtaz M. et al. [36]
Protein kinase C and casein kinase substrate in neurons protein 2	PACSIN2	Tumor mass	up	ATP binding [GO:0005524] ATP hydrolysis activity [GO:0016887] beta-tubulin binding [GO:0048487] chromatin binding [GO:0003682] cohesin loader activity [GO:0061775] double-stranded DNA binding [GO:0003690] dynein complex binding [GO:0070840] mediator complex binding [GO:0036033] microtubule motor activity [GO:0003777] protein heterodimerization activity [GO:0046982]	Mumtaz M. et al. [36]
Serine/threonine-protein kinase	PAK2	Tumor mass	up	misfolded protein binding [GO:0051787] protein kinase binding [GO:0019901] protein kinase inhibitor activity [GO:0004860] protein-folding chaperone binding [GO:0051087]	Mumtaz M. et al. [36]
Palladin	PALLD	Tumor mass	up		Mumtaz M. et al. [36]
Poly [ADP-ribose] polymerase 1	PARP1	Tumor mass	up	enzyme binding [GO:0019899] G-protein alpha-subunit binding [GO:0001965] identical protein binding [GO:0042802] insulin-like growth factor binding [GO:0005520] insulin-like growth factor II binding [GO:0031995] insulin-like growth factor receptor activity [GO:0005010] mannose binding [GO:0005537] phosphoprotein binding [GO:0051219] retinoic acid binding [GO:0001972] retromer complex binding [GO:1…	Mumtaz M. et al. [36]
Platelet-derived growth factor D	PDGFD	CAF	up	growth factor activity platelet-derived growth factor receptor binding	Álvarez-Teijeiro S. et al. [41]
Pyruvate dehydrogenase E1 component subunit alpha, somatic form, mitochondrial	PDHA1	MSC	down	pyruvate dehydrogenase (acetyl-transferring) activity pyruvate dehydrogenase (NAD+) activity	Li S. et al. [44]
Protein disulfide-isomerase A3	PDIA3	Tumor mass	up	cysteine-type endopeptidase activity disulfide oxidoreductase activity identical protein binding phospholipase C activity protein disulfide isomerase activity protein-disulfide reductase activity RNA binding	Fraga M. et al. [35]
Protein disulfide-isomerase A5	PDIA5	Tumor mass	up	cadherin binding [GO:0045296] clathrin binding [GO:0030276] phospholipid binding [GO:0005543]	Mumtaz M. et al. [36]
Protein disulfide-isomerase A6	PDIA6	CAF	down	protein disulfide isomerase activity	Álvarez-Teijeiro S. et al. [41]
[Pyruvate dehydrogenase (acetyl-transferring)] kinase isozyme 1, mitochondrial	PDK1	CAF	up	ATP binding protein kinase activity pyruvate dehydrogenase (acetyl-transferring) kinase activity	Prieto-Fernandez L. et al. [42]
Platelet endothelial cell adhesion molecule	PECAM1	Tumor mass	up	cadherin binding [GO:0045296] enzyme binding [GO:0019899] ephrin receptor binding [GO:0046875] insulin receptor binding [GO:0005158] non-membrane spanning protein tyrosine phosphatase activity [GO:0004726] protein kinase binding [GO:0019901] protein phosphatase 2A binding [GO:0051721] protein tyrosine phosphatase activity [GO:0004725] receptor tyrosine kinase binding [GO:0030971] RNA binding [GO:…	Mumtaz M. et al. [36]
Pigment epithelium-derived factor	PEDF	CAF	down	serine-type endopeptidase inhibitor activity	Álvarez-Teijeiro S. et al. [41]
Prefoldin subunit 2	PFDN2	Tumor mass	up	actin binding [GO:0003779] profilin binding [GO:0005522] SH3 domain binding [GO:0017124]	Mumtaz M. et al. [36]
Phosphoglucomutase-1	PGM1	CAF	up	magnesium ion binding phosphoglucomutase activity	Álvarez-Teijeiro S. et al. [41]
Elafin	PI3	ECM	up	endopeptidase inhibitor activity serine-type endopeptidase inhibitor activity structural constituent of skin epidermis	He Y. et al. [40]
Pyruvate kinase PKM	PKM	CAF	up	ATP binding cadherin binding histone H3T11 kinase activity magnesium ion binding MHC class II protein complex binding mRNA binding potassium ion binding protein homodimerization activity protein tyrosine kinase activity pyruvate kinase activity RNA binding transcription coactivator activity	Xiao L. et al. [43]
Pyruvate kinase PKM	PKM_Y175	Tumor mass	down	ATP binding cadherin binding histone H3T11 kinase activity magnesium ion binding MHC class II protein complex binding mRNA binding potassium ion binding protein homodimerization activity protein tyrosine kinase activity pyruvate kinase activity RNA binding transcription coactivator activity	Kaneko T. et al. [30]
Plakophilin-1 (Band 6 protein) (B6P)	PKP1_Y160	Tumor mass	down	cadherin binding intermediate filament binding lamin binding structural constituent of skin epidermis	Kaneko T. et al. [30]
Plakophilin-1 (Band 6 protein)	PKP1_Y187	Tumor mass	down	cadherin binding intermediate filament binding lamin binding structural constituent of skin epidermis	Kaneko T. et al. [30]
Plakophilin-1 (Band 6 protein) (B6P)	PKP1_Y214	Tumor mass	down	cadherin binding intermediate filament binding lamin binding structural constituent of skin epidermis	Kaneko T. et al. [30]
Plakophilin-2	PKP2_Y119	Tumor mass	down	alpha-catenin binding cadherin binding cell adhesive protein binding involved in bundle of His cell-Purkinje myocyte communication intermediate filament binding molecular adaptor activity protein kinase C binding sodium channel regulator activity transmembrane transporter binding	Kaneko T. et al. [30]
Phospholipase A-2-activating protein (PLA2P) (PLAP)	PLAA	Tumor mass	up	phospholipase A2 activator activity ubiquitin binding	Fraga M. et al. [35]
Pleckstrin homology domain-containing protein	PLEKHA7_Y665	Tumor mass	down	delta-catenin binding	Kaneko T. et al. [30]
Activation peptide Angiostatin Plasmil	PLG	Tumor mass	up	apolipoprotein binding endopeptidase activity enzyme binding kinase binding protease binding protein antigen binding protein domain specific binding protein-folding chaperone binding serine-type endopeptidase activity serine-type peptidase activity signaling receptor binding	Kaneko T. et al. [30]
Procollagen-lysine	PLOD1	Tumor mass	up	ABC-type peptide antigen transporter activity [GO:0015433] ABC-type peptide transporter activity [GO:0015440] ATP binding [GO:0005524] ATP hydrolysis activity [GO:0016887] metal ion binding [GO:0046872] MHC class Ib protein binding [GO:0023029] peptide antigen binding [GO:0042605] TAP1 binding [GO:0046978] tapasin binding [GO:0046980]	Mumtaz M. et al. [36]
Procollagen-lysine,2-oxoglutarate 5-dioxygenase 2	PLOD2	CAF	up	iron ion binding, L-ascorbic acid binding procollagen-lysine 5-dioxygenase activity	Bagordakis E. et al. [39]
Proteolipid protein 2	PLP2	Tumor mass	down	chemokine binding monoatomic ion transmembrane transporter activity	Miranda-Galvis M. et al. [37]
Phospholipid scramblase 1	PLSCR1	Tumor mass	up	cargo receptor activity [GO:0038024]	Mumtaz M. et al. [36]
Polyribonucleotide nucleotidyltransferase 1	PNPT1	Tumor mass	up		Mumtaz M. et al. [36]
Podocalyxin-like protein 2	PODXL2	MSC	down	glycosaminoglycan binding	Li S. et al. [44]
Periostin	POSTN	Tumor mass	up	cell adhesion molecule binding heparin binding metal ion binding	Routray S. et al. [33]
Periostin	POSTN	TIF	up	cell adhesion molecule binding heparin binding metal ion binding	Hsu C.W. et al. [45]
Peptidyl-prolyl cis-trans isomerase-like 1	PPIL1	Tumor mass	up	adenyl-nucleotide exchange factor activity [GO:0000774] ATP binding [GO:0005524] ATP-dependent protein folding chaperone [GO:0140662] protein-folding chaperone binding [GO:0051087] unfolded protein binding [GO:0051082]	Mumtaz M. et al. [36]
Protein phosphatase 1 regulatory subunit 12A	PPP1R12A	Tumor mass	up	nuclear export signal receptor activity [GO:0005049] RNA binding [GO:0003723] small GTPase binding [GO:0031267]	Mumtaz M. et al. [36]
RelA-associated inhibitor	PPP1R13L	Tumor mass	down	cadherin binding identical protein binding transcription corepressor activity	Miranda-Galvis M. et al. [37]
Phostensin	PPP1R18	Tumor mass	up	K63-linked polyubiquitin modification-dependent protein binding [GO:0070530] pre-mRNA intronic binding [GO:0097157] RNA binding [GO:0003723] U1 snRNA binding [GO:0030619] U2 snRNA binding [GO:0030620] U5 snRNA binding [GO:0030623] U6 snRNA binding [GO:0017070]	Mumtaz M. et al. [36]
Progesterone receptor	PR	Epithelium	down	ATPase binding DNA binding DNA-binding transcription activator activity, RNA polymerase II-specific DNA-binding transcription factor activity, RNA polymerase II-specific enzyme binding estrogen response element binding G protein-coupled receptor activity identical protein binding nuclear receptor activity nuclear steroid receptor activity nucleic acid binding RNA polymerase II cis-regulatory regi…	Knezevic V. et al. [31]
Progesterone receptor	PR	Stroma	down	ATPase binding DNA binding DNA-binding transcription activator activity, RNA polymerase II-specific DNA-binding transcription factor activity, RNA polymerase II-specific enzyme binding estrogen response element binding G protein-coupled receptor activity identical protein binding nuclear receptor activity nuclear steroid receptor activity nucleic acid binding RNA polymerase II cis-regulatory regi…	Knezevic V. et al. [31]
Peroxiredoxin-4	PRDX4	Tumor mass	up	ATP binding [GO:0005524] cadherin binding [GO:0045296] identical protein binding [GO:0042802] protein kinase activity [GO:0004672] protein kinase binding [GO:0019901] protein serine kinase activity [GO:0106310] protein serine/threonine kinase activity [GO:0004674] protein tyrosine kinase activator activity [GO:0030296] small GTPase binding [GO:0031267]	Mumtaz M. et al. [36]
DNA-dependent protein kinase catalytic subunit	PRKDC	Tumor mass	up	calcium ion binding [GO:0005509] DNA binding [GO:0003677] G-protein alpha-subunit binding [GO:0001965] guanyl-nucleotide exchange factor activity [GO:0005085]	Mumtaz M. et al. [36]
Vitamin K-dependent protein S	PROS1	Tumor mass	up	calcium ion binding endopeptidase inhibitor activity	Kaneko T. et al. [30]
Pre-mRNA-processing-splicing factor 8)	PRPF8	Tumor mass	up		Mumtaz M. et al. [36]
Myeloblastin	PRTN3	Tumor mass	up	enzyme binding serine-type endopeptidase activity serine-type peptidase activity signaling receptor binding	Kaneko T. et al. [30]
Proteasome subunit alpha type-5	PSA5	CAF	down	proteasomal protein catabolic process	Álvarez-Teijeiro S. et al. [41]
Pregnancy-specific beta-1-glycoprotein 4	PSG4	CAF	down	protein tyrosine kinase binding	Álvarez-Teijeiro S. et al. [41]
Pregnancy-specific beta-1-glycoprotein 7	PSG7	CAF	down	protein tyrosine kinase binding	Álvarez-Teijeiro S. et al. [41]
Proteasome subunit beta type-9	PSMB9	Tumor mass	up	identical protein binding [GO:0042802] NAD(P)+ nucleosidase activity [GO:0050135] NAD+ nucleosidase activity [GO:0003953] NAD+ nucleotidase, cyclic ADP-ribose generating [GO:0061809] phosphorus-oxygen lyase activity [GO:0016849] transferase activity [GO:0016740]	Mumtaz M. et al. [36]
Prostaglandin-H2 D-isomerase	PTGDS	CAF	down	prostaglandin-D synthase activity retinoid binding small molecule binding	Álvarez-Teijeiro S. et al. [41]
Prostaglandin-endoperoxide synthase 2	PTGS2	Tumor mass	up	heme binding peroxidase activity	Fraga M. et al. [35]
Inactive tyrosine-protein kinase 7	PTK7	Tumor mass	up	actin binding [GO:0003779] actin filament binding [GO:0051015] Arp2/3 complex binding [GO:0071933] calmodulin binding [GO:0005516] GTPase activator activity [GO:0005096] GTPase inhibitor activity [GO:0005095] phosphatidylinositol-3,4,5-trisphosphate binding [GO:0005547] small GTPase binding [GO:0031267]	Mumtaz M. et al. [36]
Pleiotrophin (PTN)	PTN	Tumor mass	down	carbohydrate binding chondroitin sulfate binding growth factor activity heparin binding integrin binding molecular function activator activity protein kinase binding protein phosphatase inhibitor activity	Kaneko T. et al. [30]
Tyrosine-protein phosphatase non-receptor type 1	PTPN1	Tumor mass	up	chromatin binding [GO:0003682] guanyl-nucleotide exchange factor activity [GO:0005085] histone binding [GO:0042393] nucleosomal DNA binding [GO:0031492] nucleosome binding [GO:0031491] protein heterodimerization activity [GO:0046982] small GTPase binding [GO:0031267] sulfate binding [GO:0043199]	Mumtaz M. et al. [36]
Tyrosine-protein phosphatase non-receptor type 6	PTPN6	Tumor mass	up	2'-5'-oligoadenylate synthetase activity [GO:0001730] ATP binding [GO:0005524] double-stranded RNA binding [GO:0003725] metal ion binding [GO:0046872]	Mumtaz M. et al. [36]
Receptor-type tyrosine-protein phosphatase C	PTPRC	Tumor mass	up	chromatin binding [GO:0003682] damaged DNA binding [GO:0003684] DNA binding [GO:0003677] enzyme binding [GO:0019899] histone deacetylase binding [GO:0042826] identical protein binding [GO:0042802] NAD binding [GO:0051287] NAD DNA ADP-ribosyltransferase activity [GO:0140294] NAD+ ADP-ribosyltransferase activity [GO:0003950] NAD+- protein-aspartate ADP-ribosyltransferase activity [GO:0140806] NAD+-…	Mumtaz M. et al. [36]
Pyrroline-5-carboxylate reductase 1	PYCR1	Tumor mass	up	actin binding [GO:0003779]	Mumtaz M. et al. [36]
Bifunctional glutamate/proline--tRNA ligase	QARS	Tumor mass	up	ATP hydrolysis activity [GO:0016887] GTP binding [GO:0005525] GTPase activity [GO:0003924] RNA binding [GO:0003723] signal recognition particle binding [GO:0005047]	Mumtaz M. et al. [36]
Ras-related protein Rab-2A	RAB2A	CAF	down	GDP binding GTP binding GTPase activity	Álvarez-Teijeiro S. et al. [41]
Ras-related protein Rab-34	RAB34_Y247	Tumor mass	up	GTP binding GTP-dependent protein binding GTPase activity small GTPase binding	Kaneko T. et al. [30]
Ras-related protein Rab-35	RAB35	Tumor mass	up	protein-containing complex binding [GO:0044877] U2 snRNA binding [GO:0030620]	Mumtaz M. et al. [36]
Receptor of activated protein C kinase 1	RACK1	Tumor mass	up	cadherin binding cyclin binding cysteine-type endopeptidase activator activity involved in apoptotic process enzyme binding ion channel inhibitor activity molecular adaptor activity protein homodimerization activity protein kinase C binding protein phosphatase binding protein tyrosine kinase inhibitor activity receptor tyrosine kinase binding ribosome binding RNA binding SH2 domain binding signal…	Miranda-Galvis M. et al. [37]
DNA repair protein RAD50	RAD50	Tumor mass	up	fibroblast growth factor binding [GO:0017134] signaling receptor binding [GO:0005102]	Mumtaz M. et al. [36]
RAF proto-oncogene serine/threonine-protein kinase	RAF1	CAF	up	ATP binding enzyme binding identical protein binding MAP kinase kinase kinase activity metal ion binding protein kinase activityProtInc protein serine kinase activity protein serine/threonine kinase activity	Prieto-Fernandez L. et al. [42]
Ral GTPase-activating protein subunit :	RALGAPA2	Tumor mass	down	GTPase activator activity protein heterodimerization activity	Kaneko T. et al. [30]
E3 SUMO-protein ligase RanBP2	RANBP2	Tumor mass	up	cysteine-type endopeptidase inhibitor activity involved in apoptotic process [GO:0043027] protease binding [GO:0002020] serine-type endopeptidase inhibitor activity [GO:0004867]	Mumtaz M. et al. [36]
Retinoic acid receptor alpha	RAR-a	Stroma	up	alpha-actinin binding chromatin binding chromatin DNA binding DNA-binding transcription factor activity DNA-binding transcription factor activity, RNA polymerase II-specific DNA-binding transcription repressor activity enzyme binding histone deacetylase binding mRNA 5'-UTR binding mRNA regulatory element binding translation repressor activity nuclear receptor activity protein domain specific bind…	Knezevic V. et al. [31]
Retinoblastoma-associated protein	Rb	Stroma	down	disordered domain specific binding DNA-binding transcription factor binding identical protein binding importin-alpha family protein binding kinase binding molecular adaptor activity phosphoprotein binding RNA polymerase II transcription regulatory region sequence-specific DNA binding RNA polymerase II-specific DNA-binding transcription factor binding transcription corepressor activity ubiquitin p…	Knezevic V. et al. [31]
RNA-binding protein 39	RBM39	TIF	up	RNA binding RS domain binding U1 snRNP binding	Hsu C.W. et al. [45]
RNA-binding protein 39	RBM39	Tumor mass	up	RNA binding RS domain binding U1 snRNP binding	Mumtaz M. et al. [36]
Retinol-binding protein 5	RBP5	Tumor mass	down	fatty acid binding retinal binding retinoid binding retinol binding	Kaneko T. et al. [30]
Regulator of chromosome condensation	RCC1	Tumor mass	up	ATP binding [GO:0005524] double-stranded RNA binding [GO:0003725] eukaryotic translation initiation factor 2alpha kinase activity [GO:0004694] identical protein binding [GO:0042802] kinase activity [GO:0016301] non-membrane spanning protein tyrosine kinase activity [GO:0004715] protein kinase activity [GO:0004672] protein phosphatase regulator activity [GO:0019888] protein serine kinase activity …	Mumtaz M. et al. [36]
Reticulocalbin-3	RCN3	Tumor mass	up	D1 dopamine receptor binding [GO:0031748]	Mumtaz M. et al. [36]
ATP-dependent DNA helicase Q1	RECQL	Tumor mass	up	5S rRNA binding [GO:0008097] mRNA 3'-UTR binding [GO:0003730] mRNA 5'-UTR binding [GO:0048027] RNA binding [GO:0003723] structural constituent of ribosome [GO:0003735] ubiquitin ligase inhibitor activity [GO:1990948] ubiquitin protein ligase binding [GO:0031625]	Mumtaz M. et al. [36]
Raftlin	RFTN1	Tumor mass	up	calcium ion binding [GO:0005509] growth factor binding [GO:0019838] heparin binding [GO:0008201] microfibril binding [GO:0050436]	Mumtaz M. et al. [36]
Ammonium transporter Rh type C	RHCG	Tumor mass	down	ammonium transmembrane transporter activity ankyrin binding carbon dioxide transmembrane transporter activity identical protein binding	Kaneko T. et al. [30]
Large ribosomal subunit protein eL15	RL15	CAF	down	cadherin binding RNA binding s structural constituent of ribosome	Álvarez-Teijeiro S. et al. [41]
60S ribosomal protein L14	RPL14	Tumor mass	up	cadherin binding RNA binding structural constituent of ribosome	Miranda-Galvis M. et al. [37]
60S ribosomal protein L23	RPL23	Tumor mass	down	large ribosomal subunit rRNA binding RNA binding structural constituent of ribosome transcription coactivator binding ubiquitin ligase inhibitor activity ubiquitin protein ligase binding	Miranda-Galvis M. et al. [37]
60S ribosomal protein L29	RPL29	Tumor mass	up	cadherin binding heparin binding RNA binding structural constituent of ribosome	Miranda-Galvis M. et al. [37]
Large ribosomal subunit protein uL4	RPL4	Tumor mass	up	ATP binding [GO:0005524] identical protein binding [GO:0042802] metal ion binding [GO:0046872] non-membrane spanning protein tyrosine kinase activity [GO:0004715] proline-rich region binding [GO:0070064] protein kinase A catalytic subunit binding [GO:0034236] protein phosphatase binding [GO:0019903] protein tyrosine kinase activity [GO:0004713] protein tyrosine kinase binding [GO:1990782]	Mumtaz M. et al. [36]
Large ribosomal subunit protein uL18	RPL5	Tumor mass	up	dolichyl-diphosphooligosaccharide-protein glycotransferase activity [GO:0004579] metal ion binding [GO:0046872]	Mumtaz M. et al. [36]
40S ribosomal protein S11	RPS11	Tumor mass	down	RNA binding structural constituent of ribosome rRNA binding	Miranda-Galvis M. et al. [37]
40S ribosomal protein S24	RPS24	Tumor mass	down	RNA binding structural constituent of ribosome translation initiation factor binding	Miranda-Galvis M. et al. [37]
Small ribosomal subunit protein eS27	RPS27	Tumor mass	up	3'-5' DNA helicase activity [GO:0043138] ATP binding [GO:0005524] ATP hydrolysis activity [GO:0016887] DNA helicase activity [GO:0003678] DNA/DNA annealing activity [GO:1990814] four-way junction helicase activity [GO:0009378]	Mumtaz M. et al. [36]
Ribosome-binding protein 1	RRBP1	Tumor mass	up	aminoacyl-tRNA editing activity [GO:0002161] ATP binding [GO:0005524] glutamine-tRNA ligase activity [GO:0004819] GTPase activator activity [GO:0005096] leucine-tRNA ligase activity [GO:0004823]	Mumtaz M. et al. [36]
Small ribosomal subunit protein uS13	RS18	CAF	up	RNA binding, rRNA binding, structural constituent of ribosome	Álvarez-Teijeiro S. et al. [41]
Ribosomal protein S6 kinase alpha-1	RSK1	Epithelium	down	ATP binding cysteine-type endopeptidase inhibitor activity involved in apoptotic process magnesium ion binding protein serine kinase activity protein serine/threonine kinase activity protein serine/threonine/tyrosine kinase activity ribosomal protein S6 kinase activity	Knezevic V. et al. [31]
Ribosomal protein S6 kinase alpha-1	RSK1	Stroma	up	ATP binding cysteine-type endopeptidase inhibitor activity involved in apoptotic process magnesium ion binding protein serine kinase activity protein serine/threonine kinase activity protein serine/threonine/tyrosine kinase activity ribosomal protein S6 kinase activity	Knezevic V. et al. [31]
Ribosomal protein S6 kinase alpha-3	RSK2	CAF	up	ATP binding cysteine-type endopeptidase inhibitor activity involved in apoptotic process magnesium ion binding protein kinase activity protein kinase binding protein serine kinase activity protein serine/threonine kinase activity ribosomal protein S6 kinase activity	Prieto-Fernandez L. et al. [42]
Protein S100-A13	S100A13	Tumor mass	up		Mumtaz M. et al. [36]
Protein S100-A8	S100A8	Tumor mass	up	arachidonic acid binding calcium ion binding calcium-dependent protein binding microtubule binding RAGE receptor binding Toll-like receptor 4 binding zinc ion binding	Miranda-Galvis M. et al. [37]
Protein S100-P (Migration-inducing ge	S100P	Tumor mass	up	cadherin binding calcium ion binding calcium-dependent protein binding magnesium ion binding protein homodimerization activity transition metal ion binding	Kaneko T. et al. [30]
Secretory carrier-associated membrane protein 1	SCAMP1	Tumor mass	up	actin binding [GO:0003779] protein-containing complex binding [GO:0044877] structural constituent of cytoskeleton [GO:0005200]	Mumtaz M. et al. [36]
Secretory carrier-associated membrane protein 3	SCAMP3	Tumor mass	up	14-3-3 protein binding [GO:0071889] enzyme inhibitor activity [GO:0004857] phosphatase regulator activity [GO:0019208] protein kinase binding [GO:0019901]	Mumtaz M. et al. [36]
Lysosomal-trafficking regulator	SCC-Ag 1	ECM	up	protein kinase binding	He Y. et al. [40]
Syntenin-1	SDCBP	Tumor mass	up	structural molecule activity [GO:0005198]	Mumtaz M. et al. [36]
Stromal cell-derived factor 2-like protein 1	SDF2L1	Tumor mass	up		Mumtaz M. et al. [36]
Succinate dehydrogenase [ubiquinone] flavoprotein subunit, mitochondrial	SDHA	CAF	up	electron transfer activity flavin adenine dinucleotide binding fumarate reductase (menaquinone) succinate dehydrogenase (ubiquinone) activity	Xiao L. et al. [43]
Signal peptidase complex catalytic subunit	SEC11C	Tumor mass	up	fatty-acyl-CoA binding [GO:0000062] protein kinase A regulatory subunit binding [GO:0034237]	Mumtaz M. et al. [36]
Protein SEC13 homolog	SEC13	Tumor mass	up	actin binding [GO:0003779]	Mumtaz M. et al. [36]
Protein transport protein Sec16A	SEC16A	Tumor mass	up	protein domain specific binding [GO:0019904]	Mumtaz M. et al. [36]
Protein transport protein Sec23A	SEC23A	Tumor mass	up	GTPase activator activity [GO:0005096] zinc ion binding [GO:0008270]	Mumtaz M. et al. [36]
Protein transport protein Sec23B	SEC23B	Tumor mass	up	syntaxin-1 binding [GO:0017075] syntaxin-3 binding [GO:0030348]	Mumtaz M. et al. [36]
SEC23-interacting protein (p125)	SEC23IP	Tumor mass	up	GTP binding [GO:0005525] GTPase activity [GO:0003924] molecular adaptor activity [GO:0060090]	Mumtaz M. et al. [36]
Protein transport protein Sec24C	SEC24C	Tumor mass	up	ATP binding [GO:0005524] glutamate 5-kinase activity [GO:0004349] glutamate-5-semialdehyde dehydrogenase activity [GO:0004350] identical protein binding [GO:0042802] RNA binding [GO:0003723]	Mumtaz M. et al. [36]
Protein transport protein Sec24D	SEC24D	Tumor mass	up	clathrin adaptor activity [GO:0035615] disordered domain specific binding [GO:0097718] lipid binding [GO:0008289] protein kinase binding [GO:0019901]	Mumtaz M. et al. [36]
Protein transport protein Sec61 subunit alpha isoform 1	SEC61A1	Tumor mass	up	cholesterol binding [GO:0015485] cholesterol transfer activity [GO:0120020] enzyme binding [GO:0019899]	Mumtaz M. et al. [36]
Septin-6	SEPT6	Tumor mass	up	GTP binding [GO:0005525] GTPase activity [GO:0003924] molecular adaptor activity [GO:0060090]	Mumtaz M. et al. [36]
Alpha-1-antitrypsin	SERPINA1	Tumor mass	down	identical protein binding protease binding serine-type endopeptidase inhibitor activity	Miranda-Galvis M. et al. [37]
Serpin B12	SERPINB12	ECM	up	enzyme binding serine-type endopeptidase inhibitor activity	He Y. et al. [40]
Serpin B3	SERPINB3	ECM	up	cysteine-type endopeptidase inhibitor activity protease binding serine-type endopeptidase inhibitor activity virus receptor activity	He Y. et al. [40]
Serpin B9	SERPINB9	Tumor mass	up	cadherin binding [GO:0045296] chromatin binding [GO:0003682] DNA-binding transcription factor binding [GO:0140297] identical protein binding [GO:0042802] protein-macromolecule adaptor activity [GO:0030674] transcription coactivator activity [GO:0003713]	Mumtaz M. et al. [36]
Antithrombin-III	SERPINC1	ECM	down	heparin binding identical protein binding protease binding serine-type endopeptidase inhibitor activity	He Y. et al. [40]
Heparin cofactor 2	SERPIND1_Y79	Tumor mass	up	endopeptidase inhibitor activity heparin binding serine-type endopeptidase inhibitor activity	Kaneko T. et al. [30]
SERPINE1 mRNA-binding protein 1	SERPINE1	CAF	up	cadherin binding mRNA 3'-UTR binding ribosome binding, RNA binding SUMO binding translation elongation factor binding translation repressor activity	Bagordakis E. et al. [39]
Alpha-2-antiplasmin	SERPINF2	ECM	down	endopeptidase inhibitor activity protease binding protein homodimerization activity serine-type endopeptidase inhibitor activity	He Y. et al. [40]
Serpin H1	SERPINH1	TIF	up	collagen binding RNA binding serine-type endopeptidase inhibitor activity unfolded protein binding	Hsu C.W. et al. [45]
Splicing factor 3B subunit 1	SF3B1	Tumor mass	up	ATP binding [GO:0005524] ATP hydrolysis activity [GO:0016887] helicase activity [GO:0004386] identical protein binding [GO:0042802] RNA binding [GO:0003723] RNA helicase activity [GO:0003724]	Mumtaz M. et al. [36]
Splicing factor 3B subunit 3	SF3B3	Tumor mass	up	protein-containing complex binding U2 snRNA binding	Mumtaz M. et al. [36]
Splicing factor 3B subunit 3	SF3B3	Tumor mass	up	protein-containing complex binding U2 snRNA binding	Miranda-Galvis M. et al. [37]
Signaling threshold-regulating	SIT1_Y188	Tumor mass	up	kinase binding SH2 domain binding	Kaneko T. et al. [30]
Solute carrier family 12 member 6	SLC12A6_Y122	Tumor mass	down	ammonium transmembrane transporter activity metal ion binding potassium ion transmembrane transporter activity potassium:chloride symporter activity protein kinase binding	Kaneko T. et al. [30]
Mitochondrial glutamate carrier 1	SLC25A22	Tumor mass	up	calcium ion transmembrane transporter activity [GO:0015085] manganese ion transmembrane transporter activity [GO:0005384]	Mumtaz M. et al. [36]
SWI/SNF-related matrix-associated actin-dependent regulator of chromatin subfamily A member 5	SMARCA5	Tumor mass	up	cadherin binding [GO:0045296] epidermal growth factor receptor binding [GO:0005154] identical protein binding [GO:0042802] insulin receptor binding [GO:0005158] leptin receptor binding [GO:1990460] phosphatidylinositol binding [GO:0035091] protein heterodimerization activity [GO:0046982] protein homodimerization activity [GO:0042803] transferrin receptor binding [GO:1990459]	Mumtaz M. et al. [36]
Structural maintenance of chromosomes protein 1A	SMC1A	Tumor mass	up	double-stranded RNA binding [GO:0003725]	Mumtaz M. et al. [36]
Structural maintenance of chromosomes protein 3	SMC3	Tumor mass	up	RNA binding [GO:0003723] translation initiation factor activity [GO:0003743]	Mumtaz M. et al. [36]
Smoothened homolog (SMO)	SMO	Tumor mass	down	cAMP-dependent protein kinase inhibitor activity G protein-coupled receptor activity patched binding	Kaneko T. et al. [30]
U5 small nuclear ribonucleoprotein 200 kDa helicase	SNRNP200	Tumor mass	up		Mumtaz M. et al. [36]
Sorting nexin-2	SNX2	Tumor mass	up	mRNA binding [GO:0003729] RNA binding [GO:0003723] splicing factor binding [GO:1990935]	Mumtaz M. et al. [36]
Protein SON	SON	Tumor mass	down	DNA binding RNA binding	Miranda-Galvis M. et al. [37]
Transcription factor Sp4 (SPR-1)	SP4	Tumor mass	down	DNA-binding transcription factor activity, RNA polymerase II-specific identical protein binding metal ion binding RNA polymerase II cis-regulatory region sequence-specific DNA binding sequence-specific DNA binding	Kaneko T. et al. [30]
SPARC	SPARC	MSC	up	calcium ion binding collagen binding s extracellular matrix binding	Li S. et al. [44]
Signal peptidase complex subunit 1	SPCS1	Tumor mass	up	FAD binding [GO:0071949] glutathione-dependent sulfide quinone oxidoreductase activity [GO:0106436] quinone binding [GO:0048038] sulfide:quinone oxidoreductase activity [GO:0070224]	Mumtaz M. et al. [36]
Small proline-rich protein 3	SPRR3_Y138	Tumor mass	down	structural molecule activity	Kaneko T. et al. [30]
Spectrin alpha chain	SPTAN1_Y2430	Tumor mass	down	actin binding actin filament binding cadherin binding calcium ion binding calmodulin binding structural constituent of cytoskeleton	Kaneko T. et al. [30]
Spectrin beta chain, non-erythrocytig	SPTBN1_Y1680	Tumor mass	down	actin binding actin filament binding ankyrin binding cadherin binding calmodulin binding GTPase binding phospholipid binding RNA binding structural constituent of cytoskeleton	Kaneko T. et al. [30]
Sulfide:quinone oxidoreductase	SQOR	Tumor mass	up	metal ion binding [GO:0046872] RNA binding [GO:0003723]	Mumtaz M. et al. [36]
Signal recognition particle 14 kDa	SRP14_Y27	Tumor mass	down	7S RNA binding endoplasmic reticulum signal peptide binding RNA binding	Kaneko T. et al. [30]
Signal recognition particle subunit SRP72	SRP72	Tumor mass	up	calcium ion binding [GO:0005509] microtubule binding [GO:0008017]	Mumtaz M. et al. [36]
Signal recognition particle receptor subunit alpha	SRPRA	Tumor mass	up	ankyrin binding [GO:0030506] heparan sulfate proteoglycan binding [GO:0043395] heparin binding [GO:0008201] protein kinase binding [GO:0019901] protein tyrosine phosphatase activity [GO:0004725] signaling receptor binding [GO:0005102] spectrin binding [GO:0030507] transmembrane receptor protein tyrosine phosphatase activity [GO:0005001]	Mumtaz M. et al. [36]
Serrate RNA effector molecule homolog	SRRT	Tumor mass	up	peptidase activity [GO:0008233] serine-type endopeptidase activity [GO:0004252]	Mumtaz M. et al. [36]
Serine/arginine-rich splicing factor 1	SRSF1	Tumor mass	up	cadherin binding [GO:0045296] GTPase activator activity [GO:0005096] SH3 domain binding [GO:0017124] small GTPase binding [GO:0031267]	Mumtaz M. et al. [36]
Serine/arginine-rich splicing factor 9	SRSF9	Tumor mass	up	ATP binding [GO:0005524] axon guidance receptor activity [GO:0008046] coreceptor activity involved in Wnt signaling pathway, planar cell polarity pathway [GO:1904929] protein kinase activity [GO:0004672]	Mumtaz M. et al. [36]
Single-stranded DNA-binding protein 3	SSBP3	Tumor mass	down	single-stranded DNA binding transcription coactivator activity	Kaneko T. et al. [30]
Stabilin-1	STAB1	Tumor mass	up	peptidyl-prolyl cis-trans isomerase activity [GO:0003755]	Mumtaz M. et al. [36]
Signal transducer and activator of transcription 1-alpha/beta	STAT1	Tumor mass	up	DNA binding [GO:0003677] RNA binding [GO:0003723] structural constituent of ribosome [GO:0003735] zinc ion binding [GO:0008270]	Mumtaz M. et al. [36]
Signal transducer and activator of transcription 5A	STAT5a	Epithelium	down	DNA-binding transcription factor activity DNA-binding transcription factor activity, RNA polymerase II-specific DNA-binding transcription factor binding RNA polymerase II cis-regulatory region sequence-specific DNA binding	Knezevic V. et al. [31]
Signal transducer and activator of transcription 5A	STAT5A_Y694	Tumor mass	up	DNA-binding transcription factor activity DNA-binding transcription factor activity, RNA polymerase II-specific DNA-binding transcription factor binding RNA polymerase II cis-regulatory region sequence-specific DNA binding	Kaneko T. et al. [30]
Stanniocalcin-2	STC2	CAF	up	enzyme binding heme binding hormone activity protein homodimerization activity	Bagordakis E. et al. [39]
Stromal interaction molecule 1	STIM1	Tumor mass	up	Glc3Man9GlcNAc2 oligosaccharide glucosidase activity [GO:0004573] glucosidase activity [GO:0015926]	Mumtaz M. et al. [36]
Dolichyl-diphosphooligosaccharide--protein glycosyltransferase subunit STT3A	STT3A	Tumor mass	up	mannose binding [GO:0005537] metal ion binding [GO:0046872] unfolded protein binding [GO:0051082]	Mumtaz M. et al. [36]
Syntaxin-binding protein 2	STXBP2	Tumor mass	up	double-stranded DNA binding [GO:0003690] identical protein binding [GO:0042802] RNA binding [GO:0003723] transcription factor binding [GO:0008134]	Mumtaz M. et al. [36]
Inactive C-alpha-formylglycine-generating enzyme 2	SUMF2	Tumor mass	up	protein disulfide isomerase activity [GO:0003756] protein-disulfide reductase activity [GO:0015035]	Mumtaz M. et al. [36]
Transcription elongation factor SPT4	SUPT4H1	Tumor mass	down	protein heterodimerization activity RNA polymerase II complex binding zinc ion binding	Kaneko T. et al. [30]
Surfeit locus protein 4	SURF4	Tumor mass	up	actin filament binding [GO:0051015] ATP binding [GO:0005524] cadherin binding [GO:0045296] calmodulin binding [GO:0005516] microfilament motor activity [GO:0000146] phosphatidylinositol-3,4,5-trisphosphate binding [GO:0005547] phosphatidylinositol-4,5-bisphosphate binding [GO:0005546]	Mumtaz M. et al. [36]
Switch-associated protein 70 (SWAP-70)	SWAP70	Tumor mass	up	kinase activator activity [GO:0019209]	Mumtaz M. et al. [36]
Tyrosine-protein kinase SYK	SYK_Y323	Tumor mass	down	ATP binding integrin binding interleukin-15 receptor binding kinase activity non-membrane spanning protein tyrosine kinase activity phosphatase binding phospholipase binding phosphotyrosine residue binding protein kinase activity protein kinase binding protein serine/threonine kinase activity protein tyrosine kinase activity scaffold protein binding SH2 domain binding signaling receptor binding T…	Kaneko T. et al. [30]
Antigen peptide transporter 2	TAP2	Tumor mass	up	carbohydrate derivative binding [GO:0097367] glutamine-fructose-6-phosphate transaminase (isomerizing) activity [GO:0004360]	Mumtaz M. et al. [36]
Threonine--tRNA ligase 1, cytoplasmic	TARS	Tumor mass	up	3'-5' exonuclease activity [GO:0008408] 3'-5'-DNA exonuclease activity [GO:0008296] chromatin DNA binding [GO:0031490] class II DNA-(apurinic or apyrimidinic site) endonuclease activity [GO:0052720] damaged DNA binding [GO:0003684] DNA binding [GO:0003677] DNA endonuclease activity [GO:0004520] DNA-(abasic site) binding [GO:0140431] DNA-(apurinic or apyrimidinic site) endonuclease activity [GO:00…	Mumtaz M. et al. [36]
Tubulin-folding cofactor B	TBCB_Y98	Tumor mass	down	alpha-tubulin binding microtubule plus-end binding	Kaneko T. et al. [30]
T-complex protein 1 subunit delta	TCPD	CAF	down	ATP binding ATP hydrolysis activity ATP-dependent protein folding chaperone protein folding chaperone RNA binding unfolded protein binding	Álvarez-Teijeiro S. et al. [41]
T-complex protein 1 subunit theta	TCPQ	CAF	up	ATP binding ATP hydrolysis activity ATP-dependent protein folding chaperone protein folding chaperone RNA binding unfolded protein binding	Álvarez-Teijeiro S. et al. [41]
Tenascin	TENA	CAF	down	extracellular matrix structural constituent syndecan binding	Álvarez-Teijeiro S. et al. [41]
Testin (TESS)	TES	Tumor mass	up	ATP binding [GO:0005524] cadherin binding [GO:0045296] calcium ion binding [GO:0005509] DNA binding [GO:0003677] guanyl-nucleotide exchange factor activity [GO:0005085]	Mumtaz M. et al. [36]
Protein TFG	TFG	Tumor mass	up	ATP binding [GO:0005524] ATP hydrolysis activity [GO:0016887] DNA binding [GO:0003677] double-stranded telomeric DNA binding [GO:0003691] G-quadruplex DNA binding [GO:0051880] identical protein binding [GO:0042802] metal ion binding [GO:0046872] protein-macromolecule adaptor activity [GO:0030674] single-stranded telomeric DNA binding [GO:0043047]	Mumtaz M. et al. [36]
Transferrin receptor protein 1	TFRC	Tumor mass	up	identical protein binding [GO:0042802] ornithine(lysine) transaminase activity [GO:0050155] ornithine-oxo-acid transaminase activity [GO:0004587] pyridoxal phosphate binding [GO:0030170]	Mumtaz M. et al. [36]
Transforming growth factor-beta-induced protein ig-h3	TGFBI	CAF	up	cell adhesion molecule binding collagen binding extracellular matrix binding extracellular matrix structural constituent identical protein binding integrin binding	Bagordakis E. et al. [39]
Transforming growth factor-beta-induced protein ig-h3	TGFBI	MSC	down	cell adhesion molecule binding collagen binding extracellular matrix binding extracellular matrix structural constituent identical protein binding integrin binding	Li S. et al. [44]
Protein-glutamine gamma-glutamyltransferase 2	TGM2	ECM	down	calcium ion binding GTP binding histone dopaminyltransferase activity histone serotonyltransferase activity peptidase activity peptide histaminyltransferase activity peptide noradrenalinyltransferase activity protein-glutamine gamma-glutamyltransferase activity protein-glutamine glutaminase activity	He Y. et al. [40]
Thrombospondin-1	THBS1	MSC	down	Function calcium ion binding collagen V binding endopeptidase inhibitor activity extracellular matrix structural constituent fibrinogen binding fibroblast growth factor binding fibronectin binding heparin binding integrin binding laminin binding low-density lipoprotein particle binding phosphatidylserine binding protease binding protein homodimerization activity proteoglycan binding transforming …	Li S. et al. [44]
Thrombospondin-2	THBS2	Tumor mass	up	actin binding [GO:0003779] actin filament binding [GO:0051015] ADP binding [GO:0043531] ATP binding [GO:0005524] calmodulin binding [GO:0005516] microfilament motor activity [GO:0000146] mRNA 5'-UTR binding [GO:0048027] RNA stem-loop binding [GO:0035613]	Mumtaz M. et al. [36]
Thymocyte nuclear protein 1	THYN1	Tumor mass	up	RNA binding [GO:0003723] signaling receptor activity [GO:0038023]	Mumtaz M. et al. [36]
Tight junction protein ZO-1	TJP1	Tumor mass	up	cytoskeletal motor activity [GO:0003774] kinesin binding [GO:0019894]	Mumtaz M. et al. [36]
Transketolase	TKT	CAF	up	calcium ion binding magnesium ion binding protein homodimerization activity s thiamine pyrophosphate binding transketolase activity	Xiao L. et al. [43]
Talin-1	TLN1	MSC	down	actin filament binding cadherin binding integrin binding LIM domain binding phosphatidylinositol binding phosphatidylserine binding structural constituent of cytoskeleton vinculin binding	Li S. et al. [44]
Transmembrane 9 superfamily member 2 (p76)	TM9SF2	Tumor mass	up	enzyme binding [GO:0019899] RNA binding [GO:0003723]	Mumtaz M. et al. [36]
Transmembrane 9 superfamily member 3	TM9SF3	Tumor mass	up	calcium ion binding [GO:0005509] hyaluronic acid binding [GO:0005540] low-density lipoprotein particle binding [GO:0030169] low-density lipoprotein particle receptor activity [GO:0005041] protein-disulfide reductase activity [GO:0015035] scavenger receptor activity [GO:0005044]	Mumtaz M. et al. [36]
Transmembrane 9 superfamily member 4	TM9SF4	Tumor mass	up	cadherin binding [GO:0045296] molecular adaptor activity [GO:0060090] protein kinase regulator activity [GO:0019887] protein serine/threonine kinase activator activity [GO:0043539] RNA binding [GO:0003723] stalled ribosome sensor activity [GO:0170011] translation factor activity, RNA binding [GO:0008135]	Mumtaz M. et al. [36]
Putative divalent cation/proton antiporter TMEM165	TMEM165	Tumor mass	up	alpha-tubulin binding [GO:0043014] beta-tubulin binding [GO:0048487] microtubule binding [GO:0008017] protein self-association [GO:0043621]	Mumtaz M. et al. [36]
Transmembrane protein 192	TMEM192_Y213	Tumor mass	down	protein homodimerization activity	Kaneko T. et al. [30]
Transmembrane protein 59	TMEM59	Tumor mass	down	endopeptidase activity	Kaneko T. et al. [30]
Transmembrane protease serine 11B	TMPRSS11B	Tumor mass	down	serine-type endopeptidase activity serine-type peptidase activity	Kaneko T. et al. [30]
Tenascin	TNC	Tumor mass	up	extracellular matrix structural constituent syndecan binding	Routray S. et al. [33]
Trinucleotide repeat-containing gene 18 protein	TNC	TIF	up	chromatin binding	Hsu C.W. et al. [45]
Tenascin	TNC	Tumor mass	up	collagen binding [GO:0005518] fibronectin binding [GO:0001968] integrin binding [GO:0005178] laminin binding [GO:0043236] metal ion binding [GO:0046872] protease binding [GO:0002020] protein domain specific binding [GO:0019904] protein heterodimerization activity [GO:0046982]	Mumtaz M. et al. [36]
Tenascin-X	TNXB	TIF	down	collagen binding collagen fibril binding extracellular matrix structural constituent heparin binding integrin binding	Hsu C.W. et al. [45]
Triosephosphate isomerase	TPI1	CAF	up	methylglyoxal synthase activity protein homodimerization activity triose-phosphate isomerase activity ubiquitin protein ligase binding	Xiao L. et al. [43]
Tripeptidyl-peptidase 2	TPP2	Tumor mass	up	cell adhesion molecule binding [GO:0050839] non-membrane spanning protein tyrosine phosphatase activity [GO:0004726] phosphorylation-dependent protein binding [GO:0140031] phosphotyrosine residue binding [GO:0001784] protein kinase binding [GO:0019901] protein tyrosine phosphatase activity [GO:0004725] SH2 domain binding [GO:0042169] SH3 domain binding [GO:0017124] transmembrane receptor protein …	Mumtaz M. et al. [36]
Nucleoprotein TPR (Megator)	TPR	Tumor mass	up	calcium ion binding [GO:0005509] carbohydrate binding [GO:0030246] extracellular matrix structural constituent conferring compression resistance [GO:0030021] glycosaminoglycan binding [GO:0005539] hyaluronic acid binding [GO:0005540]	Mumtaz M. et al. [36]
Heat shock protein 75 kDa, mitochondrial	TRAP1	CAF	down	ATP binding ATP hydrolysis activity ATP-dependent protein folding chaperone protein kinase bindingParkinsons RNA binding tumor necrosis factor receptor binding unfolded protein binding	Xiao L. et al. [43]
Thioredoxin	TRX	ECM	up	protein homodimerization activity s protein-disulfide reductase (NAD(P)) activity protein-disulfide reductase activity s RNA binding s thioredoxin-disulfide reductase activity	He Y. et al. [40]
Tumor susceptibility gene 101 protein	TSG101	CAF	up	DNA binding protein homodimerization activity protein-containing complex binding transcription corepressor activity ubiquitin binding s ubiquitin protein ligase binding virion binding	Principe S. et al. [38]
Tubulin alpha-1A chain	TUBA1A	MSC	down	GTP binding hydrolase activity identical protein binding metal ion binding protein heterodimerization activity protein-containing complex binding structural constituent of cytoskeleton structural molecule activity	Li S. et al. [44]
Tubulin gamma-1 chain	TUBG1	Tumor mass	up	ATP binding [GO:0005524] ATP-dependent diacylglycerol kinase activity [GO:0004143] calcium ion binding [GO:0005509] kinase activity [GO:0016301] lipid binding [GO:0008289] phospholipid binding [GO:0005543]	Mumtaz M. et al. [36]
Elongation factor Tu, mitochondrial	TUFM	CAF	up	GTP binding GTPase activity RNA binding translation elongation factor activity	Xiao L. et al. [43]
Thioredoxin domain-containing protein 5	TXNDC5	Tumor mass	up	ATPase binding [GO:0051117] K48-linked polyubiquitin modification-dependent protein binding [GO:0036435] K63-linked polyubiquitin modification-dependent protein binding [GO:0070530] metal ion binding [GO:0046872] protein-containing complex binding [GO:0044877] ubiquitin binding [GO:0043130] ubiquitin protein ligase binding [GO:0031625]	Mumtaz M. et al. [36]
Ubiquitin-conjugating enzyme E2 variant 1	UB2V1	CAF	down	cell differentiation	Álvarez-Teijeiro S. et al. [41]
SUMO-conjugating enzyme UBC9	UBE2I	Tumor mass	up	ATP binding [GO:0005524] DNA-dependent protein kinase activity [GO:0004677] double-stranded DNA binding [GO:0003690] enzyme binding [GO:0019899] protein domain specific binding [GO:0019904] protein kinase activity [GO:0004672] protein serine kinase activity [GO:0106310] protein serine/threonine kinase activity [GO:0004674] RNA binding [GO:0003723] RNA polymerase II-specific DNA-binding transcript…	Mumtaz M. et al. [36]
UDP-glucose glycoprotein glucosyltransferase 1	UGGT1	Tumor mass	up	alkylglycerone-phosphate synthase activity [GO:0008609] FAD binding [GO:0071949]	Mumtaz M. et al. [36]
Protein unc-45 homolog A	UNC45A	Tumor mass	up	ATP binding [GO:0005524] cadherin binding [GO:0045296] calcium ion binding [GO:0005509] GTP binding [GO:0005525] identical protein binding [GO:0042802] small GTPase binding [GO:0031267]	Mumtaz M. et al. [36]
Regulator of nonsense transcripts 1	UPF1	Tumor mass	up	/	Mumtaz M. et al. [36]
Cytochrome b-c1 complex subunit 2, mitochondrial	UQCRC2	CAF	up	metal ion binding metalloendopeptidase activity	Xiao L. et al. [43]
Valine-tRNA ligase	VARS	Tumor mass	up	aminoacyl-tRNA editing activity ATP binding valine-tRNA ligase activity	Miranda-Galvis M. et al. [37]
Vasorin	VASN	CAF	down	cadherin binding transforming growth factor beta binding	Álvarez-Teijeiro S. et al. [41]
Proto-oncogene vav	VAV1_Y826	Tumor mass	down	guanyl-nucleotide exchange factor activity metal ion binding phosphorylation-dependent protein binding phosphotyrosine residue binding	Kaneko T. et al. [30]
Versican core protein	VCAN	Tumor mass	up	identical protein binding [GO:0042802] iron ion binding [GO:0005506] L-ascorbic acid binding [GO:0031418] procollagen-proline 4-dioxygenase activity [GO:0004656]	Mumtaz M. et al. [36]
Vinculin	VCL	MSC	down	actin binding alpha-catenin binding beta-catenin bindingBy Similarity cadherin binding dystroglycan binding molecular adaptor activityDisProt structural molecule activity ubiquitin protein ligase binding	Li S. et al. [44]
Voltage-dependent anion-selective channel protein 1	VDAC1	CAF	down	ceramide binding cholesterol binding identical protein binding phosphatidylcholine binding porin activity protein kinase bindingParkinsons transmembrane transporter binding voltage-gated monoatomic anion channel activity	Principe S. et al. [38]
Voltage-dependent anion-selective channel protein 1	VDAC1	CAF	up	ceramide binding cholesterol binding identical protein binding phosphatidylcholine binding porin activity protein kinase bindingParkinsons transmembrane transporter binding voltage-gated monoatomic anion channel activity	Xiao L. et al. [43]
Vacuolar protein sorting-associated protein 35	VPS35	Tumor mass	up	calcium ion binding [GO:0005509] calcium-dependent protein binding [GO:0048306] copper ion binding [GO:0005507] fibroblast growth factor binding [GO:0017134] lipid binding [GO:0008289] protein homodimerization activity [GO:0042803] RAGE receptor binding [GO:0050786] zinc ion binding [GO:0008270]	Mumtaz M. et al. [36]
Somatomedin-B] Vitronectin (VN)	VTN_Y75	Tumor mass	up	collagen binding extracellular matrix binding extracellular matrix structural constituent heparin binding identical protein binding integrin binding polysaccharide binding scavenger receptor activity	Kaneko T. et al. [30]
Exportin-1	XPO1	Tumor mass	up	/	Mumtaz M. et al. [36]
Xylosyltransferase 1	XYLT1	CAF	up	metal ion binding protein xylosyltransferase activity	Bagordakis E. et al. [39]
14-3-3 protein eta	YWHAH	Tumor mass	down	actin binding enzyme binding identical protein binding insulin-like growth factor receptor binding nuclear glucocorticoid receptor binding protein domain specific binding protein heterodimerization activity sodium channel regulator activity transmembrane transporter binding	Miranda-Galvis M. et al. [37]
Zinc finger CCCH-type antiviral protein 1	ZC3HAV1	Tumor mass	up	double-stranded RNA binding NF-kappaB binding RNA binding RNA polymerase II-specific DNA-binding transcription factor binding transcription coactivator activity transcription coregulator activity	Mumtaz M. et al. [36]
Pentraxin-related protein PTX3	РТХ3	Tumor mass	up	(1->3)-beta-D-glucan binding complement component C1q complex binding identical protein binding virion binding	Kaneko T. et al. [30]
					Miranda-Galvis M. et al. [37]
